# Supplementary material for: Post-intensive care syndrome in out-of-hospital cardiac arrest patients: A prospective observational cohort study
Source: PLoS One. 2022 Oct 14;17(10):e0276011. doi: 10.1371/journal.pone.0276011 (PMC9565684; doi:10.1371/journal.pone.0276011)
Supplement: S1 Database — (XLSX) [file pone.0276011.s001.xlsx]

## Sheet: Sheet1
id	gender	civilstatus	numberofchildren	highesteducation	actualjobsituation	careersituation	timeuntilreanimation	initialrhytm	noflowmin	lowflowmin	timeuntilROSC	observedCA	bystanderCPR	profbystander	coronary	CHF	COPD	cirrhosis	hypertension	diabetes	renalfailure	malignom	neurologicaldisease	smokingstatus	packyears	lipids	familyhistory	totalGCSD0	GCSeyeopeningD0	GCSanswerD0	GCSmotoricD0	reasonforOHCAD0	echocardiographyD0	echoEFD0	PICCOpulmonalcatheterD0	adrenalinD0	settingCAD0	OHCAScoreD0	CAHPScoreD0	APACHEIID0	SAPSIID0	totaldaysdischargeICU	mRSdischargeICU	CPCdischargeICU	DaysIntub	totaldaysdischargeHOSP	mRSdischargeHOSP	CPCdischargeHOSP	durationrehaD90
1	male	married/in a relationship	2	diploma/apprenticeship	employed	employed	2	asystolic	2	6	8	yes	yes	yes	no	no	no	no	no	no	no	no	no	never	0	no	no	15	spontanious	normal conversation	follows orders	rhythmogen	yes	50	no	no adrenalin	public	21.4824	78.1758		23	5	no symptoms	good performance	0	6	no symptoms	good performance	8
2	male	married/in a relationship	3	diploma/apprenticeship	employed	employed	0	VF	0	8	8	yes	yes	yes	yes	no	yes	no	yes	no	no	no	no	ex-smoker	30		yes	13	spontanious	deoriented	aimed pain defence	KHK	no		no	no adrenalin	public	8.91049	75.8554	18	34	2	slight disability	good performance	0	11	no disability	good performance	4
3	male	married/in a relationship	1	diploma/apprenticeship	unemployed		0	unknown	0	7	7	yes	yes	yes	yes	no	no	no	no	no	no	no	no	ex-smoker	50	yes	yes	15	spontanious	normal conversation	follows orders	KHK	no		no	no adrenalin	public	22.1593	63.1712		37	3	no disability	good performance	0	7	no symptoms	good performance	0
4	male	married/in a relationship	2	university	retired		0	unknown	0	30	30	yes	yes	yes	yes	no	yes	no	no	no	no	no	no	smoker	50	yes		3	no reaction	no verbal reaction	no reaction	KHK	yes	40	no	no adrenalin	public	23.099	111.916	30	66	3	moderate disability	good performance	2	15	no disability	good performance	0
5	male	married/in a relationship	4	school	retired		5	asystolic	5	35	40	no	yes	yes	yes	no	no	no	yes	no	no	no	no			yes		4	no reaction	no verbal reaction	stretch-convulsions on pain	KHK	no		no	3mg and more	at home	54.9562	191.876	32	68	6	severe disability	severe disability		6	severe disability	severe disability
6	male	married/in a relationship		diploma/apprenticeship	retired		25	asystolic	25	17	42	no	no	no	no	no	yes	yes	yes	yes	no	no	no	ex-smoker	40	no	no	3	no reaction	no verbal reaction	no reaction	other/unclear	yes	50	no	>0 and >3 mg	IHCA	44.8965	207.722	33	77	5	death	braindeath		5	death	braindeath
7	male	married/in a relationship	0	diploma/apprenticeship	retired		6	PEA	6	24	30	yes	no	no	yes	yes	no	no	yes	yes	yes	no	no	never	0	yes	no	3	no reaction	no verbal reaction	no reaction	KHK	no		no	3mg and more	at home	50.5586	192.715	37	72	5	death	braindeath		5	death	braindeath
8	male	married/in a relationship	2	diploma/apprenticeship	employed	self-employed	0	VF	0	15	15	yes	yes	no	yes	no	no	no	yes	no	no	no	no	ex-smoker	30	yes		5	no reaction	no verbal reaction	bow-convulsions on pain	KHK	yes	20	no	no adrenalin	public	15.7458	94.7189	28	67	9	no disability	good performance	2	20	no symptoms	good performance	2
9	male	widowed	1	university	retired		10	PEA	10	18	28	yes	no	no	no	no	no	no	yes	yes	no	no	yes	ex-smoker	20			3	no reaction	no verbal reaction	no reaction	other/unclear	no		no	>0 and >3 mg	at home	16.7376	186.662	30	63	2	severe disability	coma/vegetative state		2	severe disability	coma/vegetative state
10	male	married/in a relationship	2	university	retired		0	PEA	0	15	15	yes	yes	yes	no	no	no	no	yes	no	no	yes	yes	ex-smoker	20			3	no reaction	no verbal reaction	no reaction	other/unclear	yes	50	no	>0 and >3 mg	IHCA	16.4563	149.656	40	88	3	death	braindeath		3	death	braindeath
11	male	widowed	1	diploma/apprenticeship	employed	employed	7	VF	7	13	20	yes	yes	no	yes	no	no	no	yes	no	no	no	no	smoker	30	no	no	5	no reaction	no verbal reaction	bow-convulsions on pain	KHK	yes	35	no	>0 and >3 mg	at home	45.616	148.082	26	55	4	no disability	good performance	2	15	no disability	good performance	3
12	male	married/in a relationship	3	diploma/apprenticeship	employed	employed	0	unknown	0	38	38	yes	yes	no	yes	yes	no	no	yes	yes	no	no	no	ex-smoker	60	yes	yes	3	no reaction	no verbal reaction	no reaction	other/unclear	yes	31	no	>0 and >3 mg	at home	53.9866	194.878			0	death	braindeath		0	death	braindeath
13	female	single	0	diploma/apprenticeship	employed	employed	0	asystolic	0	2	2	yes	yes	yes	no	no	no	no	no	no	no	no	no	never	0	no	no	3	no reaction	no verbal reaction	no reaction	other/unclear	yes	70	no		public	6.4444		32	66	15	severe disability	coma/vegetative state		15	severe disability	coma/vegetative state
14	male	married/in a relationship	0	diploma/apprenticeship	employed	employed	7	VF	7	48	55	yes	no		yes	no	no	no	no	no	no	no	no	smoker	32	yes	no	3	no reaction	no verbal reaction	no reaction	KHK	yes	20	no	3mg and more	at home	42.072	193.334	29	61	4	death	braindeath		4	death	braindeath
15	male	married/in a relationship	0	university	retired		0	VF	0	18	18	yes	yes		no	no	no	no	no	no	no	no	no	ex-smoker	40	no	no	9	spontanious	no verbal reaction	unaimed pain defence	other/unclear	no	50	no	no adrenalin	public	25.3521	102.539	21	39	3	no symptoms	good performance	1	5	no symptoms	good performance
16	male	married/in a relationship	3	diploma/apprenticeship	retired		0	VF	0	26	26	yes	yes	yes	yes	no	no	no	yes	no	no	no	no	ex-smoker	10	yes	no	3	no reaction	no verbal reaction	no reaction	KHK	no		no	3mg and more	public	20.6205	169.336	35	73	5	moderate disability	moderate disability	4	21	no disability	good performance
17	male	married/in a relationship	4	school	IV-benefits		0	VF	0	20	22	yes	yes		yes	no	no	no	yes	yes	no	no	no	ex-smoker	60	yes	no	3	no reaction	no verbal reaction	no reaction	KHK	no		no	no adrenalin	at home	15.8915	125.246	30	67	9	moderate disability	moderate disability		31	no disability	good performance
18	male	married/in a relationship	2	diploma/apprenticeship	employed	employed	10	VT	10	12	22	yes	no		yes	no	no	no	yes	no	no	no	no	smoker			yes	3	no reaction	no verbal reaction	no reaction	KHK	yes	10	no	>0 and >3 mg	public	43.8684	136.463	34	62	25	severe disability	severe disability		25	severe disability	severe disability
19	male	married/in a relationship	0	diploma/apprenticeship	IV-benefits		3	VF	3	10	13	yes	no		yes	no	no	no	yes	no	yes	no	no	ex-smoker		yes	no	3	no reaction	no verbal reaction	no reaction	rhythmogen	no	40	no	>0 and >3 mg	IHCA	33.6035	113.448	41	78	11	moderate disability	moderate disability		30	slight disability	good performance
20	male	married/in a relationship	2		retired		7	PEA	7	20	27	yes	no		no	no	no	no	no	no	no	no	no			yes		6	no reaction	no verbal reaction	unaimed pain defence	other/unclear	yes		no	>0 and >3 mg	at home	43.2831	183.231	34	65	1	death	braindeath		1	death	braindeath
21	male	married/in a relationship	4	diploma/apprenticeship	retired		0	VF	0	12	12	yes	yes		yes	no	no	no	yes	yes	no	no	no	smoker	50			3	no reaction	no verbal reaction	no reaction	KHK	yes	40	no	no adrenalin	public	26.7303	105.475	36	88	5	severe disability	coma/vegetative state		5	severe disability	coma/vegetative state
22	male	married/in a relationship	4	diploma/apprenticeship	IV-benefits		5	asystolic	5	45	50	yes	yes		no	yes	no	no	yes	no	no	no	no	smoker	55	yes		3	no reaction	no verbal reaction	no reaction	other/unclear	yes	30	no	3mg and more	at home	56.4604	190.398	39	88	6	severe disability	coma/vegetative state		6	severe disability	coma/vegetative state
23	male	married/in a relationship		diploma/apprenticeship	employed	employed	5	VF	5	14	19	no	yes		yes	no	no	no	yes	no	no	no	no	never	0	no		3	no reaction	no verbal reaction	no reaction	KHK	no		no	no adrenalin	public	33.7894	102.2	34	66	5	no disability	good performance		17	no disability	good performance
24	female	married/in a relationship			stay-at-home		0	asystolic	0	16	16	yes	yes		no	yes	no	no	no	no	no	no	no	ex-smoker	30	no	no	6	spontanious	no verbal reaction	no reaction	other/unclear	yes	26	no		public	29.9066		33	67	4	death	braindeath		4	death	braindeath
25	male	single	1	diploma/apprenticeship	retired		10	asystolic	10	50	60	no	no		no	no	no	no	no	yes	no	no	no					3	no reaction	no verbal reaction	no reaction	other/unclear	yes	40	no	>0 and >3 mg	at home	39.1264	224.639	42	81	1	death	braindeath		1	death	braindeath
26	male	widowed	0		retired		10	VF	10	20	30	yes	no		yes	no	no	no	yes	no	no	no	no					3	no reaction	no verbal reaction	no reaction	KHK	no		no	>0 and >3 mg	public	45.5033	180.306	37	72	1	death	braindeath		1	death	braindeath
27	male	married/in a relationship	2	diploma/apprenticeship	employed	employed	7	VF	7	20	27	yes	no		yes	no	no	no	no	no	no	no	no	never	0	no	yes	3	no reaction	no verbal reaction	no reaction	KHK	no	30	no	>0 and >3 mg	at home	43.1956	158.756	29	67	7	moderatly severe disability	severe disability		7	moderatly severe disability	severe disability
28	female	married/in a relationship	3	diploma/apprenticeship	retired		0	VF	0	27	27	yes	yes		no	no	no	no	yes	no	no	yes	no	never	0	no	yes	3	no reaction	no verbal reaction	no reaction	other/unclear	no	48	no	>0 and >3 mg	public	24.0363	146.057	43	79	7	death	braindeath		7	death	braindeath
29	male	married/in a relationship	3	diploma/apprenticeship	retired		0	VF	0	10	10	yes	yes	yes	yes	yes	no	no	no	no	no	no	no	ex-smoker	10	yes	no	15	spontanious	normal conversation	follows orders	rhythmogen	yes	35	no	no adrenalin	public	17.0374	85.1112		35	2	no symptoms	good performance	0	10	no symptoms	good performance
30	male	married/in a relationship	0	school	retired	employed	2	VF	2	15	17	no	yes	yes	no	yes	no	no	yes	no	yes	no	no	never	0	no	no	14	spontanious	deoriented	follows orders	rhythmogen	yes	45	no	no adrenalin	public	32.0425	77.3223		29	1	no symptoms	good performance	0	7	no symptoms	good performance
31	male	married/in a relationship		university	retired		13	asystolic	13	23	36	no	yes		yes	no	no	no	no	no	no	no	no	never	0	yes	no	3	no reaction	no verbal reaction	no reaction	KHK	yes	30	no	3mg and more	at home	52.0594	211.132	31	77	2	death	braindeath		2	death	braindeath
32	male	married/in a relationship	0	university	retired		0	VF	0	45	45	yes	yes		yes	yes	no	no	no	no	no	no	no	never	0	no	no	3	no reaction	no verbal reaction	no reaction	rhythmogen	yes	25	no	3mg and more	public	40.5346	168.244	38	84	8	death	braindeath		8	death	braindeath
33	female	married/in a relationship			retired		0	PEA	0	36	36	yes	yes	yes	no	no	no	no	yes	no	no	no	no	never	0	no	no	3	no reaction	no verbal reaction	no reaction	other/unclear	yes	65	no	3mg and more	public	40.7661	194.569			1	death	braindeath		1	death	braindeath
34	male	married/in a relationship	2	diploma/apprenticeship	employed	employed	10	VF	10	6	16	yes	no		yes	no	no	no	no	no	no	no	no	smoker	40	no	no	3	no reaction	no verbal reaction	no reaction	KHK	no		no	no adrenalin	public	29.0458	99.1331	27	58	2	death	braindeath		2	death	braindeath
35	female	widowed	0	school	stay-at-home		0	PEA	0	4	4	yes	yes	yes	no	no	no	no	yes	yes	yes	no	no	never	0	no	no	5	no reaction	unclear sounds	stretch-convulsions on pain	other/unclear	yes	55	no	>0 and >3 mg	public	20.6598	139.24			1	death	braindeath		1	death	braindeath
36	female	widowed		diploma/apprenticeship	retired		0	VF	0	10	10	yes	yes	yes	yes	yes	no	no	yes	no	yes	no	no	never	0	no	yes	3	no reaction	no verbal reaction	no reaction	rhythmogen	yes	30	no	>0 and >3 mg	public	27.6535	140.503	39	77	1	moderate disability	moderate disability		15	slight disability	moderate disability
37	male	single	0	diploma/apprenticeship	retired		10	VF	10	10	20	yes	no		yes	no	no	no	yes	no	no	no	no	smoker		no	yes	3	no reaction	no verbal reaction	no reaction	KHK	no		no	>0 and >3 mg	at home	40.5477	188.99	34	79	3	death	braindeath		3	death	braindeath
38	male	single	0		retired		2	VF	2	30	32	yes	yes		yes	no	no	no	no	no	no	no	no			no	no	3	no reaction	no verbal reaction	no reaction	other/unclear	no		no	3mg and more	public	45.0077	205.964			1	death	braindeath		1	death	braindeath
39	male	married/in a relationship	2	diploma/apprenticeship	employed	employed	10	VF	10	45	55	yes	no		yes	no	no	no	yes	yes	yes	no	no	smoker		yes	no	3	no reaction	no verbal reaction	no reaction	rhythmogen	yes	45	no	3mg and more	at home	64.2885	198.861	30	73	4	severe disability	braindeath		4	death	braindeath
40	male	married/in a relationship	2	diploma/apprenticeship	retired		0	VF	0	15	15	yes	yes		yes	no	no	no	no	no	no	no	no	never	0	no	no									no adrenalin	public		82.4779			10	moderatly severe disability	moderate disability	1	34	slight disability	good performance	3
41	male	single	0	school	employed	employed	0	PEA	0	40	40	yes	no		no	no	no	no	no	no	no	no	no	never	0	no	no	3	no reaction	no verbal reaction	no reaction	other/unclear	no		no	>0 and >3 mg	public	1.52012	93.5026	24	47	6	no disability	good performance	2	6	no disability	good performance	0
42	female	single	0	school	retired		0	asystolic	0			yes	yes		no	no	no	no	yes	no	no	no	yes	never	0	yes	no	3	no reaction	no verbal reaction	no reaction	other/unclear	no		no		IHCA			29	63	1	severe disability	coma/vegetative state		1	severe disability	coma/vegetative state
43	male	married/in a relationship	2	diploma/apprenticeship	employed	employed		VF		25		no	yes		yes	no	no	no	yes	no	no	no	no	never		no	no	3	no reaction	no verbal reaction	no reaction	rhythmogen	yes	20	no	3mg and more	at home			27	63	6	moderate disability	moderate disability	2	13	slight disability	good performance
44	male	married/in a relationship	2	diploma/apprenticeship	retired			VF		20		yes	no		yes	no	no	no	yes	no	no	no	no	ex-smoker		no	no	15	spontanious	normal conversation	follows orders	KHK	yes	45	no	no adrenalin	at home			8	23	4	no symptoms	good performance	0	4	no symptoms	good performance	3
45	male	married/in a relationship	0	diploma/apprenticeship	employed	employed	1	VF	1	4	5	yes	yes		yes	no	no	no	no	no	no	no	no	never	0	no	no	15	spontanious	normal conversation	follows orders	KHK	no		no	no adrenalin	public	10.4935	54.9867			3	no symptoms	good performance		3	no symptoms	good performance
46	male	married/in a relationship	2	diploma/apprenticeship	employed	management	10	VF	10	40	50	yes	yes	no	yes	no	no	no	no	no	no	no	no	ex-smoker		no	no	3	no reaction	no verbal reaction	no reaction	rhythmogen	yes	45	no	3mg and more	at home	50.2939	196.997	23	55	27	moderatly severe disability	severe disability	11	27	moderatly severe disability	severe disability	13
47	female	married/in a relationship	1	university	stay-at-home		15	asystolic	15	60	75	no	no		no	yes	no	no	no	no	no	no	no	never	0	no	no	3	no reaction	no verbal reaction	no reaction	rhythmogen	yes	5	no	3mg and more	at home	62.7277	249.28	35	83	2	death	braindeath		2	death	braindeath
48	male	married/in a relationship	3	university	employed	management	0	VF	0	3	3	yes	yes	yes	yes	no	no	no	no	no	no	no	no	smoker	30	no	no	14	spontanious	deoriented	follows orders	KHK	no	30	no	no adrenalin	IHCA	-3.12558	44.8067		20	3	no disability	good performance		3	no disability	good performance
49	male	married/in a relationship		university	retired		15	asystolic	15	15	30	yes	no		yes	no	no	no	yes	no	no	no	yes	never	0	yes	no	3	no reaction	no verbal reaction	no reaction	other/unclear	yes		no	3mg and more	at home	41.6147	220.586	34	78	2	death	braindeath		2	death	braindeath
50	female	single	0					asystolic		30		no	no		no	no	no	no	yes	yes	no	no	no	smoker		no	no	3	no reaction	no verbal reaction	no reaction	other/unclear	no		no	3mg and more	public			42	88	1	death	braindeath		1	death	braindeath
51	male	widowed	0	diploma/apprenticeship	employed	employed	5	VF	5	5	10	yes	no		yes	no	no	no	yes	no	no	no	no	smoker	50	yes	no	3	no reaction	no verbal reaction	no reaction	rhythmogen	yes	45	no	>0 and >3 mg	public	5.9151	122.82	28	55	7	slight disability	moderate disability		16	no disability	good performance
52	male	divorced	3	school	retired		0	VF	0	2	2	yes	no		yes	yes	yes	no	yes	no	no	yes	yes	smoker		no		15	spontanious	normal conversation	follows orders	other/unclear	yes	20	no	no adrenalin	public	5.09889	74.5156	23	44	1	moderatly severe disability	moderate disability		2	death	braindeath
53	male	married/in a relationship	1	university	retired			asystolic		10		yes	no		no	no	no	no	yes	yes	no	no	yes	ex-smoker	30	yes	no	8	on adressing	no verbal reaction	unaimed pain defence	other/unclear	yes	37	no	no adrenalin	at home			32	70	4	moderatly severe disability	moderate disability		20	moderate disability	moderate disability
54	female	widowed	1	diploma/apprenticeship	retired		5	PEA	5	20	25	yes	no		yes	no	no	no	yes	no	no	no	no	never	0	yes	no	3	no reaction	no verbal reaction	no reaction	KHK	yes	30	no	3mg and more	public	52.1201	175.952	35	88	1	death	braindeath		1	death	braindeath
55	male	married/in a relationship	2		retired		0	VF	0	40	40	yes	yes		no	no	no	no	yes	no	no	no	no	never	0	yes	no	3	no reaction	no verbal reaction	no reaction	other/unclear	yes	35	no	3mg and more	public	35.8145	175.386	43	94	18	death	braindeath		18	death	braindeath
56	female	married/in a relationship	4		retired		12	asystolic	12	21	33	yes	no		no	no	no	no	no	no	no	no	no	never	0	no	no	3	no reaction	no verbal reaction	no reaction	rhythmogen	no		no	>0 and >3 mg	at home	55.418	209.606	35	73	1	death	braindeath		1	death	braindeath
57	female	married/in a relationship	2	diploma/apprenticeship	stay-at-home		0	VF	0	6	6	yes	no		no	no	no	no	no	no	no	no	no	ex-smoker		no	no	6	no reaction	no verbal reaction	unaimed pain defence	rhythmogen	yes	60	no	no adrenalin	at home	-0.398908	69.8544	22	35	5	moderate disability	moderate disability	3	5	moderate disability	moderate disability
58	male	married/in a relationship	1		employed	employed	15	VF	15	13	28	yes	no		yes	no	no	no	no	no	no	no	no	smoker	20	no	no	4	no reaction	no verbal reaction	stretch-convulsions on pain	KHK	no		no		public	24.7184		24	52	5	moderate disability	moderate disability		5	moderate disability	moderate disability
59	female	married/in a relationship	0		stay-at-home			VF		6		no	no		no	no	no	no	no	no	no	no	no	ex-smoker		no		3	no reaction	no verbal reaction	no reaction	other/unclear	yes	65	no	no adrenalin	at home			30	81	1	death	braindeath		1	death	braindeath
60	male	married/in a relationship	3	university	employed	self-employed	0	VF	0	10	10	yes	no		yes	no	no	no	yes	yes	no	no	no	never	0	no	no	3	no reaction	no verbal reaction	no reaction	KHK	no		no		public	25.2063		22	67	6	moderate disability	moderate disability		12	no disability	good performance
61	male	married/in a relationship	2	diploma/apprenticeship	retired		1	VF	1	4	5	yes	yes	yes	yes	no	no	no	yes	yes	yes	no	no	never	0	yes		15	spontanious	normal conversation	follows orders	KHK	yes	50	no	no adrenalin	public	9.20143	85.4756			2	no symptoms	good performance		8	no symptoms	good performance
62	female	married/in a relationship	2	school	retired		1	VF	1	20	21	yes	yes	yes	no	no	no	no	yes	no	no	no	yes	never	0	yes	yes	3	no reaction	no verbal reaction	no reaction	rhythmogen	yes	20	yes		public	39.1631		43	90	5	death	braindeath		5	death	braindeath
63	male	married/in a relationship	1	university	retired			asystolic				yes	yes	yes	yes	no	no	no	yes	yes	yes	no	no	ex-smoker			no	9	on pain	no verbal reaction	follows orders	other/unclear	yes	40	yes		IHCA			24	48	24	death	braindeath		24	death	braindeath
64	female	married/in a relationship	2	school	retired		5	asystolic	5	7	12	yes	no		no	no	yes	no	yes	no	no	no	no	smoker	60	yes	no	3	no reaction	no verbal reaction	no reaction	other/unclear	yes		no	no adrenalin	public	33.0983	142.446	23	78	2	death	braindeath		2	death	braindeath
65	male	single	0	diploma/apprenticeship	employed	employed	10	PEA	10	20	30	no	no		yes	no	no	no	no	no	no	no	no	ex-smoker	60		yes	4	on pain	no verbal reaction	no reaction	KHK	yes	30	no	3mg and more	public	60.8035	198.486	37	62	2	death	braindeath		2	death	braindeath
66	male	married/in a relationship	0		IV-benefits	employed	2	PEA	2	14	16	yes	yes		no	no	no	no	yes	no	no	no	no	smoker	40		no	3	no reaction	no verbal reaction	no reaction	other/unclear	yes	50	no	3mg and more	IHCA	44.916	154.624	40	83	4	death	braindeath		4	death	braindeath
67	male	married/in a relationship			retired		2	PEA	2	6	8	yes	yes	yes	yes	no	no	no	yes	yes	no	no	no	smoker		yes		3	no reaction	no verbal reaction	no reaction	other/unclear	no		no	no adrenalin	IHCA	21.9379	115.789			1	death	braindeath		1	death	braindeath
68	male	married/in a relationship	0	school	employed	employed	0	unknown	0	15	15	yes	yes	yes	yes	no	no	no	yes	no	no	no	no			yes		15	spontanious	normal conversation	follows orders	KHK	yes	55	no	no adrenalin	public	22.8318	66.1445		29	2	no symptoms	good performance	0	10	no symptoms	good performance
69	female	widowed	1	school	retired		10	VF	10	13	23	yes	yes		yes	no	no	no	yes	yes	no	no	no	never	0	yes	no	6	no reaction	no verbal reaction	unaimed pain defence	KHK	yes	45	no	no adrenalin	public	38.4125	134.39	30	78	4	moderate disability	moderate disability	2	20	slight disability	good performance
70	female	married/in a relationship	1	diploma/apprenticeship	retired		0	VF	0	2	2	yes	yes	yes	yes	no	no	no	yes	no	no	no	no	ex-smoker				15	spontanious	normal conversation	follows orders	KHK	no		no	no adrenalin	public	-28.7259	58.1823			2	no disability	good performance	0	8	no symptoms	good performance
71	female	single	0				0	PEA	0	20	20	yes	yes	yes	no	no	no	no	no	no	no	no	no					3	no reaction	no verbal reaction	no reaction	other/unclear	no		no	no adrenalin	public	35.227	28.6667	28	56	11	moderate disability	moderate disability		12	moderate disability	moderate disability
72	male	married/in a relationship			retired		15	asystolic	15	15	30	yes	no		yes	no	no	no	no	no	no	no	yes					3	no reaction	no verbal reaction	no reaction	other/unclear	no		no		public	51.0825				0	death	braindeath		0	death	braindeath
73	male	married/in a relationship			employed	employed	10	VF	10	16	26	yes	no		yes	no	no	no	no	no	no	no	no	smoker				6	no reaction	no verbal reaction	unaimed pain defence	KHK	yes	60	no	3mg and more	public	29.7721	173.195	25	48	7	death	braindeath		7	death	braindeath
74	male	divorced	0	diploma/apprenticeship	employed	employed	0	VF	0	4	4	yes	yes		yes	no	no	no	no	no	no	no	no	ex-smoker	15			15	spontanious	normal conversation	follows orders	KHK	no		no	>0 and >3 mg	public	15.0196	72.5867		20	2	no symptoms	good performance		5	no symptoms	good performance
75	male	married/in a relationship	0	school	employed	employed	0	VF	0	70	70	yes	yes	yes	no	no	no	no	no	no	no	no	no	smoker	40	no	no	4	on pain	no verbal reaction	no reaction	KHK	no		no	3mg and more	public	50.3761	201.831	32	81	9	moderatly severe disability	moderate disability	7	9	moderatly severe disability	moderate disability
76	male	married/in a relationship	2	diploma/apprenticeship	retired		0	asystolic	0	6	6	yes	yes	yes	yes	no	yes	no	yes	no	yes	yes	no	ex-smoker	10	yes		6	no reaction	no verbal reaction	unaimed pain defence	rhythmogen	yes	50	no	>0 and >3 mg	IHCA	28.8516	111.169	36	64	2	death	braindeath		2	death	braindeath
77	female	married/in a relationship	1		stay-at-home			asystolic		25		no	no		no	no	no	no	yes	yes	no	no	no			yes		3	no reaction	no verbal reaction	no reaction	other/unclear	yes	65	no	3mg and more	public					0	death	braindeath		0	death	braindeath
78	female	widowed	2	school	retired		0	VF	0	20	20	yes	yes	yes	yes	yes	no	no	yes	yes	yes	no	no	never	0	yes	yes	3	no reaction	no verbal reaction	no reaction	KHK	yes	25	no	no adrenalin	IHCA	25.4302	125.692	46	84	3	death	braindeath		3	death	braindeath
79	female	married/in a relationship	1	school	retired		2		2	6	6	yes	yes		no	no	no	no	no	no	no	no	no	never	0	no	no	5	no reaction	no verbal reaction	bow-convulsions on pain	other/unclear	no		no					19	45	22			23		severe disability	severe disability	4
80	male	divorced	2	university	retired		0	VF	0	10	10	yes	yes		yes	no	no	no	no	no	no	no	no	smoker				15	spontanious	normal conversation	follows orders	rhythmogen	no		no	no adrenalin	public	9.58347	76.4001	10	26	1	no symptoms	good performance	0	1	no symptoms	good performance	3
81	male	married/in a relationship	1		retired		0	VT	0	4	4	yes	yes	yes	yes	yes	no	no	yes	no	no	yes	no	ex-smoker		yes	no	15	spontanious	normal conversation	follows orders	rhythmogen	no	20	no	no adrenalin	IHCA	-2.13428	78.2534	23	37	2	no disability	good performance		2	no disability	good performance
82	male	married/in a relationship	4	diploma/apprenticeship	retired		5	PEA	5	40	45	no	yes	yes	yes	no	no	no	yes	no	no	no	no	ex-smoker		no	no	3	no reaction	no verbal reaction	no reaction	KHK	yes	20	no	no adrenalin	IHCA	52.9811	135.535	38	84	4	death	braindeath		4	death	braindeath
83	male	married/in a relationship	2	diploma/apprenticeship	retired		2	unknown	2	14	16	yes	yes	yes	no	yes	no	no	yes	yes	yes	no	yes			yes		3	no reaction	no verbal reaction	no reaction	other/unclear	yes	50	no	no adrenalin	IHCA	30.4269	102.229	34	76	2	moderate disability	good performance		2	moderate disability	good performance
84	male	0	0	school	employed	employed	2	unknown	2	30	2.5	yes	yes		no	no	no	no	yes	no	no	no	no	never	0	no	no	7	spontanious	no verbal reaction	stretch-convulsions on pain	other/unclear	no		no					20	55	11
85	male	married/in a relationship	4	school	employed	employed	1	VF	1	2	3	yes	yes		yes	no	no	no	no	no	no	no	no	smoker	40	no	no	15	spontanious	normal conversation	follows orders	KHK	no		no					2	27	2
86	male	married/in a relationship	2	diploma/apprenticeship	employed	employed	0	VF	0	10	10	yes	yes	yes	yes	no	no	no	no	no	yes	no	no	ex-smoker		yes	no	15	spontanious	normal conversation	follows orders	KHK	no		no		IHCA				30	1	no disability	good performance	0	1	no disability	good performance	5
87	male	single	0	diploma/apprenticeship	retired		0	VT	0	4	4	yes	yes	yes	yes	no	yes	no	yes	yes	no	no	no	smoker	60			3	no reaction	no verbal reaction	no reaction	KHK	yes	25	no	>0 and >3 mg	IHCA	16.1973	127.999	47	85	5	death	braindeath		5	death	braindeath
88	male	married/in a relationship	3	diploma/apprenticeship	retired		11	asystolic	11	12	23	no	no		yes	yes	no	no	yes	yes	yes	yes	no	smoker				3	no reaction	no verbal reaction	no reaction	KHK	no		no	>0 and >3 mg	at home	44.6757	182.056	37	68	1	death	braindeath		1	death	braindeath
89	male	married/in a relationship	3	diploma/apprenticeship	retired		5	VF	5	11	16	no	yes		yes	no	no	no	yes	no	no	no	no	ex-smoker		yes	yes	3	no reaction	no verbal reaction	no reaction	KHK	yes	50	no	no adrenalin	public	29.7957	110.43	25	63	11	no disability	good performance		17	no disability	good performance
90	female	single	0	school	employed		2	VF	2	11	13	yes	no		no	no	no	no	no	no	no	no	no	smoker			no	3	no reaction	no verbal reaction	no reaction	other/unclear	yes	50	no	>0 and >3 mg	public	16.0935	48.9356	29	58	10	no disability	good performance	2	13	no disability	good performance
91	male	married/in a relationship	1		retired		0	VF	0	70	70	yes	yes		yes	no	no	no	yes	yes	no	no	no	ex-smoker		yes	no	3	no reaction	no verbal reaction	no reaction	KHK	yes	40	no	3mg and more	at home	47.6546	219.549	44	100	1	death	braindeath		1	death	braindeath
92	female	married/in a relationship	1	diploma/apprenticeship	employed	employed	2	VF	2	43	45	yes	yes		no	no	no	no	no	no	no	no	no	smoker		no	no	3	no reaction	no verbal reaction	no reaction	rhythmogen	yes	30	no	3mg and more	at home	43.3454	203.836	34	67	4	death	braindeath		4	death	braindeath
93	female	married/in a relationship	3		stay-at-home		10	PEA	10	50	60	yes	no		no	no	no	no	no	no	no	no	no	never	0	no	yes	5	no reaction	no verbal reaction	bow-convulsions on pain	rhythmogen	yes	45	no	3mg and more	at home	44.1392	200.339	25	56	6	death	braindeath		6	death	braindeath
94	male						0	PEA	1	2	3	yes	yes		no	no	no	no	no	no	no	no	no	smoker											no							2
95	male	married/in a relationship	2	diploma/apprenticeship	IV-benefits			PEA		6		no	yes		no	no	yes	no	yes	no	no	yes	no	ex-smoker	20	no		3	no reaction	no verbal reaction	no reaction	other/unclear	yes	65	no		IHCA					1	death	braindeath		1	death	braindeath
96	female	divorced	5		retired		1	VF	1	21	22	yes	yes	yes	yes	no	no	no	no	no	no	no	no	never	0	no	yes	3	no reaction	no verbal reaction	no reaction	KHK	yes	80	no	3mg and more	IHCA	22.6022	164.575	30	67	1	death	braindeath		1	death	braindeath
97	male	single	0	university	employed	management	0	PEA	0			yes	yes	yes	yes	no	no	no	no	yes	no	yes	no	never	0	yes	yes	3	no reaction	no verbal reaction	no reaction	other/unclear	no		no		IHCA			46	107	9	death	braindeath		9	death	braindeath
98	male	married/in a relationship	2		retired		10	PEA	10	2	12	yes	no		no	yes	yes	no	no	no	yes	no	no	smoker	50	no		3	no reaction	no verbal reaction	no reaction	other/unclear	no		no	>0 and >3 mg	at home	29.2635	186.584			0	death	braindeath		0	death	braindeath
99	male	single	0	diploma/apprenticeship	employed	employed	1	VT	1	14	15	yes	yes	yes	yes	no	no	no	yes	no	no	no	no	smoker		yes	no	5	no reaction	no verbal reaction	bow-convulsions on pain	KHK	yes	30	no	no adrenalin	public	27.3528	89.6141	26	58	13	slight disability	good performance		20	no disability	good performance
100	male	married/in a relationship		diploma/apprenticeship	retired		15	VF	15	16	31	yes	no		yes	no	no	no	yes	yes	yes	no	no			yes	no	3	no reaction	no verbal reaction	no reaction	KHK	yes	45	no	3mg and more	at home	40.5363	219.53			0	death	braindeath		0	death	braindeath
101	female				retired		8	VF	8	14	22	no	no		yes	no	no	no	yes	yes	no	no	no			yes		3	no reaction	no verbal reaction	no reaction	KHK	yes	35	no	>0 and >3 mg	public	30.5038		34	66	1	severe disability	coma/vegetative state		1	severe disability	coma/vegetative state
102	male		1	diploma/apprenticeship	retired		1	VF	1	4	5	yes	yes		yes	no	yes	no	no	no	no	no	no	ex-smoker		no		4	on pain	no verbal reaction	no reaction	rhythmogen	no		no					26	70	22
103	female	divorced	3	diploma/apprenticeship	employed	management	20	asystolic	20	22	42	yes	no		yes	no	no	no	no	no	no	no	no					3	no reaction	no verbal reaction	no reaction	other/unclear	yes	49	no	3mg and more	at home	45.0972	207.398	30	63	5	death	braindeath		5	death	braindeath
104	male	married/in a relationship	1		IV-benefits		1	unknown	0	5	5	yes	yes																spontanious	no verbal reaction	no reaction		no		no					21	53	1			0				0
105	female	married/in a relationship	2	diploma/apprenticeship	IV-benefits		0	asystolic	0	15	15	yes	yes	yes	yes	no	no	no	yes	yes	no	no	yes	ex-smoker		yes	no	3	no reaction	no verbal reaction	no reaction	rhythmogen	yes	50	no	>0 and >3 mg	public	16.7669	126.75	30	56	4	severe disability	coma/vegetative state		8	death	braindeath
106	male	widowed	2	diploma/apprenticeship	retired		15	PEA	15	13	28	yes	no		yes	yes	no	no	yes	yes	yes	no	no	ex-smoker	10	yes		15	spontanious	normal conversation	follows orders	rhythmogen	yes	20	no		public	43.3914			40	1	no symptoms	good performance	0	17	no symptoms	good performance	2
107	male	married/in a relationship	0	diploma/apprenticeship	unemployed		30	asystolic	30	16	46	no	no		no	no	no	no	no	no	no	no	no					3	no reaction	no verbal reaction	no reaction	other/unclear	no	30	no	>0 and >3 mg	public	54.3966	177.33			0	death	braindeath		0	death	braindeath
108	male	single	1	diploma/apprenticeship	retired		0	VF	0	3	3	yes	yes	yes	yes	no	no	no	no	no	no	no	no	smoker	40	no	yes	15	spontanious	normal conversation	follows orders	KHK	yes	65	no	no adrenalin	IHCA		52.4289			1	no disability	good performance	0	1	no disability	good performance	0
109	male	married/in a relationship	2	school	employed	employed	10	asystolic	10	20	30	yes	no		yes	no	no	no	no	no	no	no	no	smoker	30	yes	no	7	no reaction	no verbal reaction	aimed pain defence	KHK	yes	41	no		public	46.7475		27	63	16	severe disability	severe disability	11	25	moderatly severe disability	severe disability	4
110	female	divorced	2		retired		10	VF	10	8	18	yes	no		yes	no	no	no	yes	no	no	no	no	smoker				3	no reaction	no verbal reaction	no reaction	KHK	yes	35	no	>0 and >3 mg	public	37.5017	165.425	32	80	2	severe disability	severe disability		2	death	braindeath
111	male	single	0		unemployed			asystolic		12		no	no		no	no	yes	no	no	no	no	no	no	smoker	60	no	no	3	no reaction	no verbal reaction	no reaction	other/unclear	no		no	3mg and more	IHCA			36	66	28	death	braindeath		28	death	braindeath
112	male	married/in a relationship	2	diploma/apprenticeship	retired		3	asystolic	3	10	13	no	yes	no	yes	no	no	no	yes	no	no	no	no	ex-smoker		no	no	3	no reaction	no verbal reaction	no reaction	KHK	yes	30	no	>0 and >3 mg	public	34.7827	137.084	35	75	1	death	braindeath		1	death	braindeath
113	male	married/in a relationship	2	diploma/apprenticeship	retired		10	PEA	10	10	20	yes	no		no	no	no	no	yes	no	no	no	yes					6	spontanious	no verbal reaction	no reaction	other/unclear	yes	50	no	no adrenalin	at home	39.6375	159.215	25	47	1	moderatly severe disability	severe disability	1	1	moderatly severe disability	severe disability	5
114	male	single	0	diploma/apprenticeship	employed	employed	2	PEA	2	17	19	yes	yes		yes	no	no	no	no	no	no	no	no	smoker	20	no	yes	3	no reaction	no verbal reaction	no reaction	KHK	yes	20	yes	>0 and >3 mg	at home	38.6505	104.749	22	56	7	slight disability	good performance	4	36	no disability	good performance	3
115	male	married/in a relationship	3	school	retired		5	VF	5	2	7	yes	no		no	no	no	no	no	no	no	yes	no	ex-smoker	40	no	no	3	no reaction	no verbal reaction	no reaction	other/unclear	yes		no	>0 and >3 mg	at home	3.46346	172.666			0	death	braindeath		0	death	braindeath
116	female	married/in a relationship			retired		8	VF	8	2	10	no	no		no	no	no	no	no	no	no	no	no	never	0	no	no	3	no reaction	no verbal reaction	no reaction	rhythmogen	no	40	no	>0 and >3 mg	at home	26.8482	146.476	32	79	3	death	braindeath		3	death	braindeath
117	male	married/in a relationship	0	diploma/apprenticeship	employed	employed	0	VF	0	2	2	yes	yes		yes	no	no	no	yes	no	no	no	no	smoker	40	yes	yes	15	spontanious	normal conversation	follows orders	KHK	no		no	no adrenalin	IHCA	-3.74823	54.9156			2	no symptoms	good performance	0	8	no symptoms	good performance	6
118	male	married/in a relationship	0	diploma/apprenticeship	retired		10	PEA	10	15	25	yes	no		no	no	no	no	no	no	no	yes	no	smoker				3	no reaction	no verbal reaction	no reaction	other/unclear	no		no	>0 and >3 mg	public	44.9482	160.155	42	87	6	death	braindeath		6	death	braindeath
119	male	married/in a relationship	1	diploma/apprenticeship	employed	employed	10	VF	10	43	53	yes	no		no	no	no	no	no	no	no	no	no	ex-smoker		no	no	3	no reaction	no verbal reaction	no reaction	rhythmogen	no	10	no	3mg and more	at home	57.0431	208.952	36	69	13	moderate disability	moderate disability	6	32	slight disability	moderate disability	6
120	male	divorced	0	diploma/apprenticeship	employed	employed	1	VF	1	16	17	yes	yes	yes	yes	no	no	no	no	no	yes	no	no	smoker		no		3	no reaction	no verbal reaction	no reaction	KHK	yes	30	no	3mg and more	public	33.6578	136.784	34	71	9	death	braindeath		9	death	braindeath
121	female	married/in a relationship	0	university	employed	employed		asystolic		10		no	no		no	no	no	no	no	no	no	no	no	never	0	no	no	3	no reaction	no verbal reaction	no reaction	other/unclear	yes		no	>0 and >3 mg	at home			40	62	3	death	braindeath		3	death	braindeath
122	male	married/in a relationship	1	diploma/apprenticeship	retired		0	asystolic	0	67	67	yes	yes		yes	no	no	no	yes	no	no	no	no	smoker	50	no	no	3	no reaction	no verbal reaction	no reaction	KHK	yes	45	no	3mg and more	at home	42.9446	204.546	42	77	5	death	braindeath		5	death	braindeath
123	male	single	0	diploma/apprenticeship	retired		2	VF	2	5	7	yes	yes		yes	no	no	no	no	no	no	no	yes	smoker	40	no	yes	5	no reaction	no verbal reaction	bow-convulsions on pain	other/unclear	no		no					24	57	2
124	male	married/in a relationship	0	diploma/apprenticeship	retired		5	VF	5	10	15	yes	yes	yes	no	no	no	no	no	no	no	no	yes	ex-smoker		no	no	15	spontanious	normal conversation	follows orders	rhythmogen	yes		no	no adrenalin	public	21.1277	103.8	27	54	2	slight disability	moderate disability	0	2	slight disability	moderate disability	0
125	female	married/in a relationship	0	university	retired		15	PEA	15	20	35	yes	no		yes	no	no	no	yes	yes	no	no	no	never	0			4	no reaction	unclear sounds	no reaction	other/unclear	no		no	3mg and more	at home	60.1847	233.438			0	death	braindeath		0	death	braindeath
126	male	married/in a relationship	0	diploma/apprenticeship	employed	employed	0	VF	0	12	12	yes	yes		yes	yes	no	no	no	no	no	no	no	smoker		no		9	spontanious	no verbal reaction	unaimed pain defence	rhythmogen	yes	15	no	no adrenalin	public	11.3293	46.9481	22	45	9	slight disability	moderate disability		16	no disability	good performance	2
127	female	married/in a relationship	3	diploma/apprenticeship	retired		0	PEA	0	3	3	yes	yes	yes	no	no	yes	no	yes	no	no	no	no	ex-smoker	20	no	no	3	no reaction	no verbal reaction	no reaction	other/unclear	yes	60	no	>0 and >3 mg	IHCA	2.58572	104.827	37	77	1	death	braindeath		1	death	braindeath
128	male			university	retired			PEA				no	no		yes	no	no	no	no	no	no	no	no	ex-smoker	30	no		3	no reaction	no verbal reaction	no reaction	other/unclear	no		no					24	68	1			1				0
129	male	widowed	3		retired		0	VF	0	5	5	yes	no	no	yes	yes	no	no	yes	no	no	no	no	smoker	50	yes	no	15	spontanious	normal conversation	follows orders	rhythmogen	yes	20	no	no adrenalin	IHCA	7.16857	76.3513		32	2	no symptoms	good performance	0	8	no symptoms	good performance	0
130	male	married/in a relationship	1	diploma/apprenticeship	retired		0	VF	0	25	25	yes	yes		yes	no	no	no	yes	no	no	no	no	ex-smoker	10			3	no reaction	no verbal reaction	no reaction	KHK	no	50	no	no adrenalin	at home	28.2612	134.218	43	81	5	slight disability	moderate disability	2	5	slight disability	moderate disability	2
131	male	married/in a relationship	1		retired		8	VF	8	15	23	yes	yes	yes	yes	no	no	no	no	no	no	no	no			no		3	no reaction	no verbal reaction	no reaction	KHK	no		no	no adrenalin	at home	37.0795	162.719	30	62	4	slight disability	moderate disability	2	4	slight disability	moderate disability	0
132	male	married/in a relationship			IV-benefits		0	PEA	0	10	10	yes	yes	yes	yes	no	no	no	yes	yes	yes	no	no			yes		3	no reaction	no verbal reaction	no reaction	other/unclear	yes	40	no	>0 and >3 mg	IHCA	18.1597	117.778	37	68	6	moderate disability	moderate disability		17	moderate disability	moderate disability
133	male	married/in a relationship	2	diploma/apprenticeship	employed	employed	0	asystolic	0	20	20	yes	yes		yes	no	no	no	no	no	no	no	no	never	0	no	no	5	no reaction	no verbal reaction	bow-convulsions on pain	KHK	yes	20	no	no adrenalin	public	27.0257	71.6872	25	58	22	moderate disability	moderate disability	6	30	slight disability	good performance	8
134	male	married/in a relationship	1	diploma/apprenticeship	retired		2	VF	2	30	32	no	yes		yes	no	no	no	no	no	no	no	no			no		3	no reaction	no verbal reaction	no reaction	KHK	yes	15	no	no adrenalin	at home	44.089	171.315			0	death	braindeath		0	death	braindeath
135	male	married/in a relationship	2	diploma/apprenticeship	employed	employed	10	VF	10	17	27	yes	no		yes	yes	no	no	no	no	no	no	no	never	0	no	yes	3	no reaction	no verbal reaction	no reaction	rhythmogen	yes	15	no	3mg and more	at home	39.6715	187.033	30	61	7	death	braindeath		7	death	braindeath
136	female	married/in a relationship	2		employed	employed	10	VF	10	30	40	yes	no		no	no	no	no	no	no	no	no	no					3	no reaction	no verbal reaction	no reaction	rhythmogen	yes	50	no	3mg and more	at home	55.8951	192.723	33	83	6	death	braindeath		6	death	braindeath
137	female	married/in a relationship	2	school	employed	employed	0	VF	0	10	10	yes	yes		no	no	no	no	yes	no	no	no	no	ex-smoker		yes	no	15	spontanious	normal conversation	follows orders	rhythmogen	yes	45	no	no adrenalin	at home	11.3392	88.3334			4	slight disability	good performance	0	10	slight disability	good performance	0
138	male	married/in a relationship	1	university	retired		20	PEA	20	17	37	no	yes		yes	no	no	no	yes	yes	yes	no	no	ex-smoker		yes	no	3	no reaction	no verbal reaction	no reaction	rhythmogen	no		no	3mg and more	IHCA	64.0541	182.193			0	death	braindeath		0	death	braindeath
139	female	single	0	school	IV-benefits		0	PEA	0	17	17	yes	yes		no	no	no	no	no	yes	no	no	no					3	no reaction	no verbal reaction	no reaction	other/unclear	no		no	>0 and >3 mg	at home	25.0176	139.243			1	death	braindeath		1	death	braindeath
140	male	married/in a relationship	1	diploma/apprenticeship	employed	self-employed	0	VF	0	20	20	yes	yes	no	yes	no	no	no	yes	no	no	no	no	never	0	yes	no	3	no reaction	no verbal reaction	no reaction	KHK	yes	45	no	>0 and >3 mg	public	31.921	120.045	32	75	10	moderatly severe disability	coma/vegetative state	8	29	moderatly severe disability	severe disability	2
141	male	married/in a relationship	2	diploma/apprenticeship	employed	employed	5	VF	5	45	50	yes	no		yes	no	no	no	yes	no	no	yes	no	smoker	28	no	yes	3	no reaction	no verbal reaction	no reaction	other/unclear	yes	55	no		public	41.089		29	63	5	death	braindeath		5	death	braindeath
142	male	married/in a relationship			retired		5	VF	5	30	35	yes	no		yes	no	no	no	yes	no	no	no	no					3	no reaction	no verbal reaction	no reaction	KHK	yes	30	no	3mg and more	at home	51.3423	190.605	34	66	6	severe disability	severe disability		14	death	braindeath
143	male	married/in a relationship	1	university	employed	employed	10	VF	10	10	20	yes	no		yes	no	no	no	yes	no	no	no	no	smoker		yes	yes	3	no reaction	no verbal reaction	no reaction	KHK	no		no	no adrenalin	at home	17.1209	143.19	28	66	3	slight disability	moderate disability		10	no disability	good performance	1.5
144	male	married/in a relationship	0	diploma/apprenticeship	retired		15	VF	15	17	32	yes	no		yes	yes	no	no	yes	no	yes	no	no			yes	yes	3	no reaction	no verbal reaction	no reaction	KHK	yes	25	no	3mg and more	public	55.8817	183.581	39	85	3	death	braindeath		3	death	braindeath
145	female	married/in a relationship	1	diploma/apprenticeship	employed	employed	0	VF	5	11	16	yes	yes		yes	no	no	no	no	no	no	yes	no	never			yes	3	no reaction	no verbal reaction	no reaction	KHK	no		no	no adrenalin	public	23.9514	84.7288	25	52	4	no disability	good performance	2	11	no disability	good performance	0
146	female	divorced					0	asystolic	0	140	140	yes	no		no	no	no	no	no	no	no	no	no	smoker		no	no	3	no reaction	no verbal reaction	no reaction	other/unclear	yes	60	no	3mg and more	at home	47.1842	243.395			0	death	braindeath		0	death	braindeath
147	female	married/in a relationship	1	university	retired		17	unknown	17	13	30	yes	no		yes	no	no	no	no	no	no	no	no	never	0	no	no	5	on adressing	no verbal reaction	no reaction	KHK	no	60	no	no adrenalin	at home	31.0393	167.219	25	69	15	death	braindeath		15	death	braindeath
148	female	single	0	school				PEA		25		no	yes	yes	no	no	yes	no	no	no	no	no	no			yes	no	3	no reaction	no verbal reaction	no reaction	other/unclear	yes	50	no	>0 and >3 mg	public			36	68	5	death	braindeath		5	death	braindeath
149	male	married/in a relationship	2	diploma/apprenticeship	retired		0	VF	0	16	16	yes	yes	no	yes	no	no	no	no	no	no	no	no			no		3	no reaction	no verbal reaction	no reaction	rhythmogen	no		no	no adrenalin	public	16.7324	111.851	26	66	4	moderatly severe disability	moderate disability		22	moderate disability	moderate disability
150	male	married/in a relationship	1	diploma/apprenticeship	retired		7	VF	7	10	17	yes	no		yes	no	no	no	yes	no	no	no	no	never	0	no		3	no reaction	no verbal reaction	no reaction	KHK	no	65	no	>0 and >3 mg	public	33.3193	145.491	27	56	4	moderate disability	moderate disability	1	14	slight disability	good performance
151	female	married/in a relationship	1	school	retired		0	asystolic	0	15	15	yes	yes	yes	yes	no	no	no	yes	yes	no	no	no			yes		5	no reaction	no verbal reaction	bow-convulsions on pain	other/unclear	yes	55	no	no adrenalin	public	23.7333	127.893	44	94	15	moderate disability	moderate disability	9	35	moderate disability	moderate disability	3
152	male	married/in a relationship		diploma/apprenticeship	retired		20	unknown	20	25	45	yes	no		no	no	no	no	no	no	no	no	no	never	0	no		3	no reaction	no verbal reaction	no reaction	other/unclear	yes	40	no	no adrenalin	at home	54.4672	181.189	29	54	3	death	braindeath		3	death	braindeath
153	male	married/in a relationship	2	diploma/apprenticeship	employed	self-employed	0	VF	0	12	12	yes	yes		yes	no	no	no	no	no	no	no	no	never	0	yes	no	3	no reaction	no verbal reaction	no reaction	KHK	no		no	no adrenalin	at home	9.99457	104.049	25	60	5	slight disability	moderate disability	2	32	no disability	moderate disability	0
154	female	married/in a relationship	1	university	retired		5	PEA	5	55	60	no	yes		yes	no	no	no	no	no	no	no	no	never	0	no	no	3	no reaction	no verbal reaction	no reaction	KHK	yes	40	no	3mg and more	at home	50.7618	184.033	40	83	2	death	braindeath		2	death	braindeath
155	male	married/in a relationship	2	diploma/apprenticeship	employed	management	4	VF	4	12	16	yes	yes		yes	no	no	no	no	no	no	no	no	ex-smoker	4	no	yes	5	no reaction	no verbal reaction	bow-convulsions on pain	KHK	no		no	>0 and >3 mg	public	36.1983	95.7378	23	55	3	slight disability	moderate disability	0	11	no disability	good performance
156	male	single	0	diploma/apprenticeship	retired		8	asystolic	8	12	20	yes	yes		yes	no	no	no	yes	yes	no	no	yes	ex-smoker	5	yes		3	no reaction	no verbal reaction	no reaction	KHK	no		no	3mg and more	public	50.2899	160.538	29	68	6	death	braindeath		6	death	braindeath
157	male	married/in a relationship	2	diploma/apprenticeship	retired		0	VF	0	10	10	yes	yes		yes	no	no	no	yes	yes	no	no	no	ex-smoker	10	yes	no	9	spontanious	no verbal reaction	unaimed pain defence	KHK	yes	35	no	no adrenalin	public	10.3987	108.921	34	75	7	moderatly severe disability	moderate disability	2	17	moderatly severe disability	moderate disability
158	male	married/in a relationship	0		IV-benefits		0	VT	0	10	10	yes	yes		yes	no	yes	no	yes	no	no	no	yes	smoker	60	yes	no	10	on adressing	no verbal reaction	follows orders	rhythmogen	no		no	no adrenalin	IHCA	1.4426	83.6171	25	39	11	moderatly severe disability	moderate disability		30	death	braindeath
159	female	single	0	diploma/apprenticeship	retired		0	PEA	0	26	26	yes	yes		yes	no	no	no	no	no	no	no	yes	ex-smoker		no	yes	3	no reaction	no verbal reaction	no reaction	KHK	yes	25	no	>0 and >3 mg	public	34.2999	123.502	33	79	2	severe disability	braindeath		2	severe disability	braindeath
160	male	widowed	0		retired		0	VT	0	4	4	yes	no		yes	yes	no	no	yes	yes	yes	no	no	never	0	no	no	3	no reaction	no verbal reaction	no reaction	KHK	no		no	>0 and >3 mg	at home	11.1213	159.556			1	slight disability	good performance		20	death	braindeath
161	female	divorced	0		IV-benefits		0	asystolic	0	40	40	yes	yes		no	no	no	no	no	no	no	yes	no	never	0	no	no	6	spontanious	no verbal reaction	no reaction	other/unclear	yes	40	no	no adrenalin	at home	44.9395	156.491	28	79	2	death	braindeath		2	death	braindeath
162	male	married/in a relationship		university	employed	self-employed	0	VF	0	30	30	yes	yes		yes	no	no	no	no	no	no	no	no	smoker		no	no	3	no reaction	no verbal reaction	no reaction	KHK	yes	37	no	3mg and more	public	38.955	134.626	33	68	6	slight disability	good performance	2	19	moderate disability	moderate disability
163	male	married/in a relationship	0	diploma/apprenticeship	retired		0	PEA	0	25	25	yes	yes		yes	no	no	no	no	yes	no	no	no	never	0	yes	no	3	no reaction	no verbal reaction	no reaction	KHK	no		no	3mg and more	at home	35.3743	175.336	40	72	3	death	braindeath		3	death	braindeath
164	male	single	0	diploma/apprenticeship	retired		0	VF	0	13	13	yes	yes		yes	no	no	no	yes	no	yes	no	no	ex-smoker	20	no	no	3	no reaction	no verbal reaction	no reaction	KHK	no		no	no adrenalin	public	12.7699	114.079	28	63	2	slight disability	moderate disability	1	15	slight disability	good performance	4
165	male	married/in a relationship	6	school	employed	self-employed	11	VF	11	12	23	yes	yes		yes	no	no	no	no	no	no	no	no	ex-smoker	50	no	no	3	no reaction	no verbal reaction	no reaction	KHK	no		no	no adrenalin	public	26.7145	92.0712	28	64	7	slight disability	good performance	3	15	slight disability	good performance	2
166	male	divorced	2	diploma/apprenticeship	retired		0	VF	0	25	25	yes	yes		yes	no	no	no	yes	yes	no	no	yes	never	0	no	no	3	no reaction	no verbal reaction	no reaction	KHK	no		no	>0 and >3 mg	public	36.6575	122.722	36	83	2	death	braindeath		2	death	braindeath
167	male	single	0		retired		0	VF	0	2	2	yes	yes		no	no	no	no	yes	no	no	no	no	never	0	yes	no	15	spontanious	normal conversation	follows orders	rhythmogen	yes	30	no	>0 and >3 mg	public	1.67707	97.1601			3	no disability	good performance	0	14	no disability	good performance	8
168	male	divorced	1	diploma/apprenticeship	IV-benefits		0	asystolic	0	24	24	yes	yes		no	no	yes	no	no	yes	yes	no	no	never	0	no	no	3	no reaction	no verbal reaction	no reaction	rhythmogen	yes	55	no	>0 and >3 mg	at home	27.6628	146.942	40	76	2	death	braindeath		2	death	braindeath
169	male	divorced	2	diploma/apprenticeship	employed	employed	5	VF	5	13	18	yes	no		yes	no	yes	yes	no	yes	yes	no	no	never	0	yes	no	3	no reaction	no verbal reaction	no reaction	rhythmogen	no		no	3mg and more	at home	43.4925	173.255	38	72	3	death	braindeath		3	death	braindeath
170	male	single	0	diploma/apprenticeship			0	VF	0	21	21	yes	yes		no	no	no	no	no	no	yes	no	yes	never	0	no	no	3	no reaction	no verbal reaction	no reaction	rhythmogen	yes		no	>0 and >3 mg	at home	36.1006	134.036	37	68	4	severe disability	coma/vegetative state		4	severe disability	coma/vegetative state
171	male	married/in a relationship	2	diploma/apprenticeship	employed	employed	0	VF	0	10	10	yes	yes		yes	no	no	no	no	no	no	no	no	smoker		yes	no	5	no reaction	no verbal reaction	bow-convulsions on pain	KHK	yes		no	no adrenalin	public	15.867	101.554	25	63	2	no disability	good performance	1	11	no disability	good performance	0
172	male	divorced	2				0	PEA	0	15	15	yes	yes	yes	no	no	no	no	no	no	no	yes	no	ex-smoker		no	no	3	no reaction	no verbal reaction	no reaction	other/unclear	no		no	>0 and >3 mg	public	22.5088	113.558	27	63	2	death	braindeath		2	death	braindeath
173	male	married/in a relationship	2		employed	employed	10	asystolic	10	15	25	yes	yes		no	no	no	no	no	no	no	no	no	never	0	no	no	3	no reaction	no verbal reaction	no reaction	rhythmogen	yes	55	no	3mg and more	at home	46.3913	159.545	27	49	3	death	braindeath		3	death	braindeath
174	female	single	0	school	unemployed		15	unknown	15	30	45	no	yes		no	no	no	no	no	no	no	no	no	never	0	no	no	4	on pain	no verbal reaction	no reaction	other/unclear	no		no	no adrenalin	at home	50.0391	112.089	28	50	5	death	braindeath		5	death	braindeath
175	female	widowed	1		retired		30	PEA	30	10	40	no	yes		no	no	no	no	no	no	no	yes	no	never	0	no	no	3	no reaction	no verbal reaction	no reaction	other/unclear	no		no	>0 and >3 mg	IHCA	8.96559	209.287	39	72	3	death	braindeath		3	death	braindeath
176	male	married/in a relationship	0	diploma/apprenticeship	employed	self-employed	0	VF	0	17	17	yes	yes		yes	no	no	no	no	no	no	no	no	smoker		no	no	3	no reaction	no verbal reaction	no reaction	KHK	no		no	3mg and more	public	26.124	114.205	25	58	15	moderatly severe disability	severe disability	13	27	moderate disability	moderate disability	6
177	male	married/in a relationship	1		retired		0	VF	0	5	5	yes	yes	yes	yes	yes	no	no	no	no	yes	no	no	never	0	no	yes	11	spontanious	unclear sounds	aimed pain defence	KHK	no		no	no adrenalin		19.8135		22	58	2	death	braindeath		2	death	braindeath
178	male	widowed	2	diploma/apprenticeship	retired		0	VF	0	18	18	yes	yes		yes	yes	no	no	yes	no	no	no	no	ex-smoker		no	no	3	no reaction	no verbal reaction	no reaction	KHK	no		no	>0 and >3 mg	at home	25.3961	164.108	29	66	3	death	braindeath		3	death	braindeath
179	male	married/in a relationship	1	diploma/apprenticeship	retired		0	VF	0	10	10	yes	yes		yes	no	no	no	yes	no	no	no	no	never	0	no	no	8	spontanious	no verbal reaction	bow-convulsions on pain	KHK	yes	50	no	no adrenalin	public	2.29614	107.253	36	75	7	moderate disability	moderate disability	1	7	moderate disability	moderate disability	0
180	male	married/in a relationship	3	university	IV-benefits		5	PEA	5	15	20	yes	no		yes	no	no	no	no	no	no	no	no	smoker	30	no	no	3	no reaction	no verbal reaction	no reaction	KHK	no		no					27	57	8
181	female	married/in a relationship	2	diploma/apprenticeship	retired		0	VF	0	2	2	yes	no		yes	no	no	no	no	no	no	no	no	ex-smoker				7	on pain	unclear sounds	bow-convulsions on pain	other/unclear	no		no	no adrenalin	at home	6.46516	110.405			0	death	braindeath		0	death	braindeath
182	female	married/in a relationship	4	diploma/apprenticeship	retired		5	asystolic	5	15	20	yes	yes		yes	yes	no	no	yes	yes	yes	no	no	never	0	yes	no	3	no reaction	no verbal reaction	no reaction	KHK	yes	50	no	3mg and more	public	45.4977	152.307	38	84	2	death	braindeath		2	death	braindeath
183	male	married/in a relationship	1					VF		31		no	yes		yes	no	no	no	no	no	no	no	no					3	no reaction	no verbal reaction	no reaction	KHK	yes	50	no	>0 and >3 mg	public			29	72	11	severe disability	coma/vegetative state		13	death	braindeath
184	male	single		diploma/apprenticeship	employed	employed	10	VF	10	15	25	yes	no		yes	no	no	no	no	no	no	no	no	smoker		no	yes	3	no reaction	no verbal reaction	no reaction	KHK	yes	43	no	3mg and more	public	41.319	155.177	27	64	30	severe disability	severe disability	9	30	severe disability	severe disability	1.5
185	female	widowed	5		retired		8	PEA	8	15	23	yes	no		yes	no	yes	no	yes	no	yes	yes	no	smoker	50	no	no	3	no reaction	no verbal reaction	no reaction	other/unclear	no		no	>0 and >3 mg	at home	47.2516	165.033			1	moderate disability	good performance	1	10	slight disability	good performance	3
186	female	married/in a relationship			IV-benefits		8	PEA	8	30	38	yes	no		yes	yes	yes	no	yes	no	no	no	no	smoker	60	yes		3	no reaction	no verbal reaction	no reaction	other/unclear	yes		no	3mg and more	at home	36.8002	201.643	33	66	3	no disability	good performance	1	17	no disability	good performance	4
187	male	divorced	0	diploma/apprenticeship	retired		30	asystolic	30	15	45	no	no		no	no	no	no	yes	yes	no	no	no	never	0	yes	no	3	no reaction	no verbal reaction	no reaction	other/unclear	yes	50	no	3mg and more	public	50.8475	232.194	28	61	5	death	braindeath		5	death	braindeath
188	female	married/in a relationship	0	diploma/apprenticeship	employed	employed	7	asystolic	7	27	34	yes	no		no	no	no	no	no	no	no	no	no	never	0			3	no reaction	no verbal reaction	no reaction	other/unclear	yes	55	no	>0 and >3 mg	public	55.3892	153.617	38	74	2	severe disability	braindeath		2	death	braindeath
189	male	married/in a relationship		diploma/apprenticeship	retired		10	VF	10	20	30	yes	no		yes	no	no	no	no	no	no	yes	no	never	0	no	yes	3	no reaction	no verbal reaction	no reaction	KHK	yes	35	no	3mg and more	public	34.5054	171.227	32	75	2	death	braindeath		2	death	braindeath
190	female	married/in a relationship	2		retired		6	PEA	6	10	16	yes	no		no	yes	no	no	no	no	no	no	no	smoker	50	no	no	3	no reaction	no verbal reaction	no reaction	rhythmogen	yes	26	no	no adrenalin	at home	29.5548	141.026	32	66	18	severe disability	severe disability		40	severe disability	severe disability
191	male	divorced	1	diploma/apprenticeship	employed	employed	0	VF	0	2	2	yes	yes		yes	no	no	no	yes	yes	no	no	no	never	0	no	no	3	no reaction	no verbal reaction	no reaction	KHK	yes	65	no	no adrenalin	public	5.9753	73.0934	19	57	2	no disability	good performance	1	7	no symptoms	good performance	0
192	male	married/in a relationship	2	diploma/apprenticeship	employed	self-employed	0	VF	0	30	30	yes	no		yes	no	no	no	no	no	no	no	no	smoker	60	no	no	3	no reaction	no verbal reaction	no reaction	KHK	no		no		public	26.4249		31	77	2	slight disability	moderate disability	1	10	slight disability	good performance	0
193	male	divorced	2	diploma/apprenticeship	retired		0	PEA	0	30	30	yes	yes		no	no	no	no	yes	yes	no	yes	no			no		3	no reaction	no verbal reaction	no reaction	other/unclear	yes	45	no	>0 and >3 mg	IHCA	23.3279	149.385	29	70	2	moderate disability	moderate disability		3	death	braindeath
194	female	married/in a relationship	2		retired			PEA		20		no	no		yes	no	no	no	yes	yes	yes	no	no					3	no reaction	no verbal reaction	no reaction	KHK	yes	30	no	>0 and >3 mg	at home					0	death	braindeath		0	death	braindeath
195	male	single	0	diploma/apprenticeship	employed	employed	0	VF	0	10	10	yes	yes		no	no	no	no	no	no	no	no	no	smoker				5	no reaction	no verbal reaction	bow-convulsions on pain	other/unclear	yes	25	no	>0 and >3 mg	IHCA	19.5849	88.6445	21	55	8	moderatly severe disability	moderate disability	2	17	no disability	good performance	0
196	male	single	0	diploma/apprenticeship	employed	employed	0	VF	0	15	15	yes	yes		no	no	no	no	yes	no	no	no	no					5	no reaction	no verbal reaction	bow-convulsions on pain	rhythmogen	no	45	no	>0 and >3 mg	public	18.8201	110.298	28	57	12	moderate disability	moderate disability		20	no disability	good performance
197	male	married/in a relationship	1	diploma/apprenticeship	retired		20	PEA	20	15	35	yes	no		no	no	yes	no	no	no	no	no	no	smoker				3	no reaction	no verbal reaction	no reaction	other/unclear	yes	50	yes	3mg and more	at home	39.0137	218.324	28	52	2	death	braindeath		2	death	braindeath
198	male	single	0	diploma/apprenticeship	employed	employed	0	VF	0	25	25	yes	yes		no	no	no	no	no	no	no	no	no					4	on pain	no verbal reaction	no reaction	rhythmogen	yes	30	no	>0 and >3 mg	at home	23.4036	106.36	21	51	5	no disability	good performance	3	12	no disability	good performance	2
199	male	single	0	university	employed	employed	0	VF	0	4	4	yes	yes		no	no	no	no	no	no	no	no	no	smoker		no	no	14	spontanious	deoriented	follows orders	rhythmogen	no		no	no adrenalin	public	23.8539	22.72		9	2	no symptoms	good performance		2	no symptoms	good performance
200	female	married/in a relationship	1				1	VF	1	60	60	yes	yes		yes	no	no	no	yes	no	no	no	no	smoker		no		3	no reaction	no verbal reaction	no reaction	KHK	yes	30	no	3mg and more	at home	46.1869	205.609	30	70	4	moderate disability	moderate disability	1	22	no disability	good performance	2
201	male	married/in a relationship	2	university	employed	employed	2	VF	2	73	75	yes	yes		yes	no	no	no	no	no	no	no	no	never	0	yes	no	7	on pain	no verbal reaction	unaimed pain defence	KHK	yes	30	no	3mg and more	public	45.368	160.263	31	79	15	no disability	good performance	9	42	no disability	good performance	6
202	male	married/in a relationship					10	VF	10	30	40	yes	yes		yes	no	no	no	yes	yes	no	no	no	ex-smoker	30	no	no	3	no reaction	no verbal reaction	no reaction	KHK	yes	20	yes	3mg and more	at home	55.0211	214.54			0	death	braindeath		0	death	braindeath
203	female	widowed	2		retired		0	VF	0	3	3	yes	no		yes	no	no	no	yes	yes	no	no	no			yes		3	no reaction	no verbal reaction	no reaction	KHK	yes	25	no	no adrenalin	at home	1.70431	113.863	39	101	1	death	braindeath		1	death	braindeath
204	male	married/in a relationship	1	university	employed	employed	0	unknown	0	10	10	yes	yes		no	no	no	no	yes	no	no	no	no	smoker	80	no	no	14	spontanious	deoriented	follows orders	other/unclear	no		no					11	36	2			0				0
205	male	married/in a relationship	1		retired		0	asystolic	0	30	30	yes	yes		yes	no	yes	yes	no	no	no	no	no	smoker		no	no	3	no reaction	no verbal reaction	no reaction	other/unclear	no		no	3mg and more	public	29.444	163.419	35	65	3	death	braindeath		3	death	braindeath
206	male	single		school			10	asystolic	10	23	33	no	yes		no	no	no	no	no	no	no	no	no	never	0	no	no	3	no reaction	no verbal reaction	no reaction	other/unclear	no		no	>0 and >3 mg	at home	47.7154	128.844	23	45	3	death	braindeath		3	death	braindeath
207	male	married/in a relationship	1	school	employed	employed	9	VF	9	120	129	no	no		yes	no	no	no	no	no	no	no	no			no		3	no reaction	no verbal reaction	no reaction	KHK	yes	25	no	3mg and more	public	68.1735	232.221			1	death	braindeath		1	death	braindeath
208	male	married/in a relationship			retired		0	VF	0	30	30	yes	yes		yes	no	no	no	yes	no	no	yes	no				yes	3	no reaction	no verbal reaction	no reaction	rhythmogen	no		no	3mg and more	at home	26.3784	185.238	25	61	7	severe disability	coma/vegetative state		8	death	braindeath
209	male	married/in a relationship	1	diploma/apprenticeship	employed	employed	8	VF	8	10	18	yes	no		yes	no	no	no	no	no	no	no	no				yes	3	no reaction	no verbal reaction	no reaction	KHK	no		no	3mg and more	public	37.8591	141.986	21	58	4	moderatly severe disability	moderate disability	2	13	no disability	good performance	3
210	male	married/in a relationship	2	university	employed	management	5	VF	5	21	26	no	no		yes	no	no	no	no	no	no	no	no			no		3	no reaction	no verbal reaction	no reaction	KHK	yes	20	no	3mg and more	at home	50.63	177.749	32	59	6	death	braindeath		6	death	braindeath
211	female	widowed	2	diploma/apprenticeship	retired			VF		27		no	no		no	no	no	no	yes	no	no	no	no	never	0	yes	no	6	on adressing	no verbal reaction	stretch-convulsions on pain	rhythmogen	no		no	no adrenalin	at home			26	52	2	moderatly severe disability	severe disability		22	moderatly severe disability	severe disability
212	male	married/in a relationship	1	diploma/apprenticeship	employed	employed		asystolic		20		no	no		no	no	no	no	no	no	no	yes	no			no		3	no reaction	no verbal reaction	no reaction	other/unclear	yes		no	3mg and more	at home			37	74	2	death	braindeath		2	death	braindeath
213	male	married/in a relationship	1	diploma/apprenticeship	retired		0	VT	0	35	35	yes	yes		yes	no	no	no	no	no	no	no	no			no		3	no reaction	no verbal reaction	no reaction	KHK	no		no	3mg and more	at home	41.804	160.633			1	death	braindeath		1	death	braindeath
214	male
215	female	married/in a relationship	2	diploma/apprenticeship	employed	self-employed	2	VF	2	8	10	yes	yes		no	no	no	no	no	no	no	no	no	never	0	no	yes	3	no reaction	no verbal reaction	no reaction	rhythmogen	no		no	no adrenalin	at home	13.6651	69.64	22	54	4	no disability	good performance		5	no disability	good performance
216	male	married/in a relationship	1	diploma/apprenticeship	retired		0	PEA	0	25	25	yes	yes		yes	no	no	no	no	no	no	yes	no			no		6	spontanious	no verbal reaction	no reaction	other/unclear	no		no	3mg and more	IHCA	28.5488	196.97	38	90	5	moderatly severe disability	moderate disability		15	moderatly severe disability	moderate disability
217	male	single	1					VF		11		no	yes															3	no reaction	no verbal reaction	no reaction	other/unclear	no		no	>0 and >3 mg	public			23	50	3	death	braindeath		3	death	braindeath
218	male	married/in a relationship	2	diploma/apprenticeship	retired		10	asystolic	10	25	35	yes	no		yes	no	no	no	no	yes	no	no	no			no		3	no reaction	no verbal reaction	no reaction	KHK	no		no	3mg and more	at home	50.0469	210.779			1	severe disability	coma/vegetative state		2	death	braindeath
219	male	widowed			retired		0	PEA	0	5	5	yes	yes		no	no	no	no	no	no	yes	no	yes			no		6	no reaction	no verbal reaction	unaimed pain defence	other/unclear	yes	50	no	>0 and >3 mg	public	8.41688	99.5001	31	55	1	moderatly severe disability	moderate disability		1	moderatly severe disability	moderate disability
220	male	widowed	1		retired		0	VF	0	5	5	yes	yes	yes	yes	no	no	no	yes	yes	no	no	no	ex-smoker		yes	no	9	on adressing	no verbal reaction	aimed pain defence	KHK	no		no	no adrenalin	IHCA	5.79803	87.8608	38	58	7	moderatly severe disability	moderate disability		17	slight disability	good performance
221	male	married/in a relationship	1	diploma/apprenticeship	retired			VT		10		yes	no		yes	no	no	yes	no	no	no	no	no	ex-smoker	30	no	no	3	no reaction	no verbal reaction	no reaction	rhythmogen	yes	45	no		public			31	63	13	slight disability	good performance		28	no disability	good performance
222	male	married/in a relationship	3	diploma/apprenticeship	retired		0	VF	0	25	25	yes	no		yes	yes	no	no	yes	no	no	no	no	never	0	yes	yes	3	no reaction	no verbal reaction	no reaction	KHK	yes	25	no	>0 and >3 mg	public	41.1095	139.821	42	95	4	severe disability	coma/vegetative state		4	death	braindeath
223	female	married/in a relationship	2	school	stay-at-home	self-employed	10	VF	10	5	15	yes	yes		no	no	no	no	no	no	no	no	no	smoker		no	yes	3	no reaction	no verbal reaction	no reaction	rhythmogen	no		no	>0 and >3 mg	at home	27.3762	119.818	20	48	4	slight disability	good performance		7	no disability	good performance
224	male		1		retired		2	unknown	2	5	7	yes	no		yes	no	no	no	yes	yes	no	yes	yes	ex-smoker	80	no	no	3	no reaction	no verbal reaction	no reaction	other/unclear	yes	69	no	>0 and >3 mg	IHCA	-12.4998	123.351	33	63	2	moderate disability	good performance		25	slight disability	good performance
225	male	married/in a relationship	1	diploma/apprenticeship	retired		15	asystolic	15	15	30	yes	no		no	no	no	no	no	no	no	no	no					3	no reaction	no verbal reaction	no reaction	other/unclear	no		no	>0 and >3 mg	at home	52.2687	200.519	33	66	4	death	braindeath		4	death	braindeath
226	male	married/in a relationship	2	diploma/apprenticeship	retired		3	PEA	3	32	35	yes	yes		yes	no	no	no	yes	yes	no	yes	no			yes		3	no reaction	no verbal reaction	no reaction	KHK	no		no	>0 and >3 mg	at home	51.1495	191.587	44	84	2	death	braindeath		2	death	braindeath
227	male	married/in a relationship	2	diploma/apprenticeship	retired		0	asystolic	0	26	26	yes	no		yes	no	no	no	yes	no	no	no	no	ex-smoker		yes	no	3	no reaction	no verbal reaction	no reaction	KHK	yes	20	no	3mg and more	public	35.9785	155.099	38	67	5	death	braindeath		5	death	braindeath
228	male	married/in a relationship	2	university	employed	management	5	VF	5	5	10	yes	yes		yes	no	no	no	yes	no	no	no	no	ex-smoker	5	yes	yes	11	no reaction	deoriented	follows orders	KHK	yes	40	no	no adrenalin	public		56.3445		21	3	no disability	good performance		8	no symptoms	good performance
229	male	married/in a relationship	2		retired		12	asystolic	12	25	37	yes	no		yes	no	no	no	no	yes	no	no	no					3	no reaction	no verbal reaction	no reaction	KHK	no		no	3mg and more	at home		216.512
230	male	married/in a relationship	2	diploma/apprenticeship	retired		0	PEA	0	5	5	yes	no		yes	no	yes	no	yes	no	no	no	no	smoker	50	no	yes	13	spontanious	deoriented	aimed pain defence	other/unclear	yes	60	no	>0 and >3 mg	IHCA	10.0443	122.76	22	38	3	no disability	good performance		8	no disability	good performance	0
231	female	widowed	3		retired		5	PEA	5	27	32	yes	no		no	yes	no	no	yes	no	no	no	no				yes	3	no reaction	no verbal reaction	no reaction	rhythmogen	yes	25	no	>0 and >3 mg	at home	40.3335	169.06	34	78	1	moderatly severe disability	severe disability		14	moderatly severe disability	severe disability
232	female	married/in a relationship					10	PEA	10	10	20	yes	no		no	no	yes	no	yes	no	no	no	no	smoker	80	yes	no	10	spontanious	no verbal reaction	aimed pain defence	other/unclear	yes	50	no	no adrenalin	public	4.21446	93.089	34	71	2	no disability	good performance		11	no disability	good performance
233	male	married/in a relationship		university	employed	employed	13	VT	13	72	85	yes	no		yes	no	no	no	no	no	no	no	no					3	no reaction	no verbal reaction	no reaction	KHK	yes	30	no	3mg and more	public	76.0359	221.864			1	death	braindeath		1	death	braindeath
234	male	married/in a relationship	2		employed	employed	0	VF	0	20	20	yes	yes		yes	no	no	no	no	no	no	no	no			yes		6	no reaction	no verbal reaction	unaimed pain defence	KHK	yes	35	no	>0 and >3 mg	public	31.9213	117.855	29	56	3	moderatly severe disability	moderate disability		3	moderatly severe disability	moderate disability
235	male	married/in a relationship	2	diploma/apprenticeship	employed	employed	0	VF	0	3	3	yes	no		yes	no	no	no	yes	no	no	no	no	never	0	yes	yes	3	no reaction	no verbal reaction	no reaction	KHK	yes	25	no	no adrenalin	public	12.1229	77.9794	32	72	14	moderatly severe disability	moderate disability		41	moderatly severe disability	moderate disability
236	female	single	0	diploma/apprenticeship	retired			PEA		5		no	no		yes	no	no	no	yes	no	yes	no	no					15	spontanious	normal conversation	follows orders	KHK	no		no	no adrenalin	at home				39	1	moderate disability	good performance		13	slight disability	good performance
237	male	married/in a relationship	2	diploma/apprenticeship	retired		10	asystolic	10	13	23	yes	no		yes	no	yes	no	yes	yes	no	no	no	ex-smoker		yes	no	3	no reaction	no verbal reaction	no reaction	other/unclear	yes	45	no	3mg and more	public	48.6335	182.299			1	death	braindeath		1	death	braindeath
238	female	married/in a relationship	2				0	VF	0	25	25	yes	yes		no	no	no	no	no	no	no	yes	no					3	no reaction	no verbal reaction	no reaction	rhythmogen	no		no	no adrenalin	public	24.947	63.0556	27	60	5	severe disability	severe disability		5	severe disability	severe disability
239	male	married/in a relationship	2	diploma/apprenticeship	employed	employed	0	VT	0	10	10	yes	yes		yes	no	no	no	no	no	no	no	no	ex-smoker	40		yes	10	spontanious	no verbal reaction	aimed pain defence	KHK	yes	25	no	no adrenalin	public	18.0769	83.6291	26	34	2	moderate disability	good performance		7	no disability	good performance
241	female	married/in a relationship			IV-benefits			PEA		25		no	no		no	no	no	no	no	no	no	yes	yes					3	no reaction	no verbal reaction	no reaction	other/unclear	no		no	>0 and >3 mg	at home			29	57	4	death	braindeath		4	death	braindeath
242	female	married/in a relationship	2	diploma/apprenticeship	retired		0	PEA	0	3	3	yes	no		no	no	no	no	yes	no	no	no	no					3	no reaction	no verbal reaction	no reaction	other/unclear	yes		no	>0 and >3 mg	public	19.9271	162.065			1	death	braindeath		1	death	braindeath
243	male	married/in a relationship	3	diploma/apprenticeship	retired		15	asystolic	15	15	30	yes	no		yes	no	no	no	yes	no	no	no	no					3	no reaction	no verbal reaction	no reaction	KHK	no		no	3mg and more	at home	49.2162	211.922			1	death	braindeath		1	death	braindeath
244	male	married/in a relationship	0	diploma/apprenticeship	employed	employed	0	VF	0	30	30	yes	yes		yes	no	no	no	no	no	no	no	no	ex-smoker	45	yes	yes										public					6	moderate disability	good performance		12	slight disability	good performance	3
245	male	widowed	2	diploma/apprenticeship	retired			PEA		10		no	no		no	no	no	no	yes	no	yes	no	no	ex-smoker				3	no reaction	no verbal reaction	no reaction	other/unclear	yes	50	no	>0 and >3 mg	at home			46	89	12	moderatly severe disability	moderate disability		31	moderate disability	moderate disability
246	male	married/in a relationship	2	university	retired			VF		9		yes	no		yes	no	no	no	yes	yes	no	no	no					3	no reaction	no verbal reaction	no reaction	KHK	no		no		public			31	68	12	moderatly severe disability	moderate disability	5	21	moderate disability	moderate disability	7
247	female	widowed	2	diploma/apprenticeship	unemployed		30	asystolic	30	20	50	no	yes		no	no	no	no	no	no	no	no	no					3	no reaction	no verbal reaction	no reaction	other/unclear	no		no	>0 and >3 mg	at home	45.2163	217.824	30	61	5	death	braindeath		5	death	braindeath
248	male	married/in a relationship	0	diploma/apprenticeship	employed	employed	0	VF	0	30	30	yes	yes		yes	yes	no	no	no	no	no	no	no	ex-smoker	20	no	yes	3	no reaction	no verbal reaction	no reaction	other/unclear	yes	20	no	3mg and more	public	24.1209	108.867	31	62	5	no disability	good performance	1	5	no disability	good performance	4
249	female	married/in a relationship	3				0	VF	0	45	45	yes	yes		no	no	no	no	no	no	no	no	yes	smoker	15	no		3	no reaction	no verbal reaction	no reaction	other/unclear	yes	65	no	3mg and more	at home	14.3637	158.141	29	59	6	severe disability	coma/vegetative state		6	severe disability	coma/vegetative state
250	male	married/in a relationship	3	diploma/apprenticeship	retired		0	VF	0	45	45	yes	yes		no	no	no	no	no	yes	no	yes	yes	ex-smoker	30	yes	no	3	no reaction	no verbal reaction	no reaction	other/unclear	yes	54	no	3mg and more	public	28.1439	180.808	29	66	3	moderatly severe disability	moderate disability	1	15	moderatly severe disability	good performance	3
251	male	married/in a relationship	0	diploma/apprenticeship	employed	employed	0	VF	0	30	30	yes	yes		yes	no	no	no	yes	no	no	no	no	smoker	30	no	no	3	no reaction	no verbal reaction	no reaction	KHK	no		no	>0 and >3 mg	at home	22.6242	144.424	30	58	5	moderatly severe disability	moderate disability	2	8	moderatly severe disability	moderate disability	9
252	male	married/in a relationship	2	diploma/apprenticeship	employed	management	5	VF	5	17	22	yes	yes		yes	no	no	no	no	no	yes	no	no	never	0	no	no	5	no reaction	no verbal reaction	bow-convulsions on pain	KHK	yes	50	no	no adrenalin	public	39.061	100.493	23	58	7	moderate disability	good performance	4	14	no disability	good performance	3
253	male	widowed	0	diploma/apprenticeship	retired		0	PEA	0	8	8	yes	no		yes	no	no	no	yes	yes	yes	no	no	ex-smoker	50	yes	no	15	spontanious	normal conversation	follows orders	other/unclear	yes	50	no	>0 and >3 mg	at home	26.1585	165.191	36	50	1	moderate disability	good performance	0	13	moderate disability	good performance	3
254	male	married/in a relationship			retired			PEA		20		yes	no		yes	no	no	no	no	yes	no	no	yes					3	no reaction	no verbal reaction	no reaction	other/unclear	yes	40	no	>0 and >3 mg	IHCA					1	death	braindeath		1	death	braindeath
255	male	married/in a relationship	2	diploma/apprenticeship	unemployed			PEA		15		no	yes		no	no	yes	yes	no	no	no	no	no	smoker	20		no	3	no reaction	no verbal reaction	no reaction	other/unclear	yes	50	no	>0 and >3 mg	public			31	55	8	severe disability	severe disability		18	severe disability	severe disability
257	male	married/in a relationship		diploma/apprenticeship			0	unknown	0	4	4	yes	no		yes	no	no	no	no	yes	no	no	no			no		3	no reaction	no verbal reaction	no reaction	KHK	no		no	>0 and >3 mg	IHCA	17.8168	151.009	26	61	2	moderatly severe disability	moderate disability		12	moderatly severe disability	moderate disability
258	male	married/in a relationship	2	diploma/apprenticeship	employed	employed	2	VF	2	28	30	yes	yes		yes	no	no	no	yes	no	yes	no	no	ex-smoker	50	yes	yes	6	on pain	no verbal reaction	bow-convulsions on pain	KHK	yes	49	no	no adrenalin	at home	35.789	127.65	24	61	2	no disability	good performance		8	no disability	good performance
259	female	married/in a relationship	2	diploma/apprenticeship	employed	employed	0	VT	0	20	20	yes	yes		no	no	no	no	no	no	no	no	yes	never	0	no	no	3	no reaction	no verbal reaction	no reaction	other/unclear	yes	50	no	no adrenalin	at home	20.8908	119.588	28	66	8	no disability	good performance		15	no disability	good performance
260	male	married/in a relationship					10	asystolic	10	12	22	yes	no		yes	yes	no	no	no	yes	yes	no	no					3	no reaction	no verbal reaction	no reaction	rhythmogen	no	30	no	3mg and more	at home	50.4532	178.982			1	death	braindeath		1	death	braindeath
262	male	married/in a relationship	2				0	VF	0	3	3	yes	yes		yes	no	no	no	yes	no	no	no	no	ex-smoker	40		yes	15	spontanious	normal conversation	follows orders	KHK	yes	43	no	no adrenalin	public	3.31288	56.7845		28	3	no symptoms	good performance		7	no symptoms	good performance
266	female	married/in a relationship	2	diploma/apprenticeship	retired		7	VF	7	58	65	yes	no		yes	no	no	no	yes	no	no	no	no	ex-smoker	5	yes	yes	3	no reaction	no verbal reaction	no reaction	other/unclear	yes	25	no	3mg and more	at home	58.4235	264.734	42	87	2	death	braindeath		2	death	braindeath
270	male	divorced	0	diploma/apprenticeship	retired		0	PEA	0	4	4	yes	no		yes	no	yes	no	yes	yes	yes	no	no	smoker	100	yes	yes	14	on adressing	normal conversation	follows orders	other/unclear	yes	45	no	no adrenalin	IHCA	1.57368	97.5303	24	51	14	slight disability	moderate disability	7	14	slight disability	moderate disability
271	male	married/in a relationship			retired		0	PEA	0	0	0	yes	no		yes	yes	no	no	no	no	no	no	no	ex-smoker	100	no		15	spontanious	normal conversation	follows orders	KHK	yes	25	no	no adrenalin	IHCA	-12.3346	78.8308	21	40	9	death	braindeath		9	death	braindeath
272	male	married/in a relationship			retired		0	PEA	0	15	15	yes	yes		no	no	no	no	no	no	no	no	yes					6	spontanious	no verbal reaction	no reaction	other/unclear	yes	50	no	no adrenalin	public	14.3974	120.237	26	55	3	death	braindeath		3	death	braindeath
274	male	married/in a relationship	1	diploma/apprenticeship	employed	employed	8	VF	8	3	11	yes	no		yes	no	no	no	yes	no	no	no	no	smoker	60	yes	yes	3	no reaction	no verbal reaction	no reaction	KHK	yes	35	no	no adrenalin	public	23.4397	100.487	29	69	9	moderate disability	moderate disability	3	29	slight disability	good performance	0
276	male	married/in a relationship	2	diploma/apprenticeship	retired			VF		20		yes	no		yes	yes	no	no	yes	no	no	no	no					3	no reaction	no verbal reaction	no reaction	KHK	yes	44	no	>0 and >3 mg	public			27	68	7	slight disability	good performance	2	14	slight disability	good performance	3
277	male	divorced	3	university	employed	employed	0	asystolic	0	50	50	yes	yes		yes	yes	no	no	no	no	yes	yes	no	smoker	50	yes	yes	3	no reaction	no verbal reaction	no reaction	rhythmogen	no		no	3mg and more	public	46.3483	160.072	29	78	4	death	braindeath		4	death	braindeath
278	male	married/in a relationship	1	diploma/apprenticeship	employed	employed	0	VF	0	33	33	yes	yes		yes	yes	no	no	no	no	no	no	no	smoker		no	yes	3	no reaction	no verbal reaction	no reaction	KHK	yes	35	no	>0 and >3 mg	at home	30.933	153.012	25	58	4	moderatly severe disability	moderate disability	2	12	slight disability	good performance	3
280	male	married/in a relationship	2	university	employed	self-employed	5	VT	5	10	15	yes	no		yes	no	no	no	yes	no	no	no	no	smoker	50		yes	7	no reaction	no verbal reaction	aimed pain defence	KHK	no		no	>0 and >3 mg	public	21.9278	93.7778	19	55	5	no disability	good performance	1	9	no disability	good performance	0
281	male	single	0	diploma/apprenticeship	employed	employed	0	PEA	0	47	47	yes	yes		yes	yes	yes	no	yes	yes	no	no	no	smoker	60	yes	yes	3	no reaction	no verbal reaction	no reaction	rhythmogen	yes	35	no	3mg and more	public	37.1022	181.052	34	71	28	moderatly severe disability	severe disability		28	moderatly severe disability	severe disability
283	male	married/in a relationship	0		employed	self-employed	10	VF	10	35	45	yes	yes		no	yes	no	no	no	no	yes	no	no	ex-smoker	20	no	no	3	no reaction	no verbal reaction	no reaction	rhythmogen	yes	17	no	3mg and more	at home	53.6616	198.683	30	60	3	death	braindeath		3	death	braindeath
284	male	married/in a relationship	2	diploma/apprenticeship	employed	employed	0	VF	0	3	3	yes	yes	yes	yes	no	no	no	yes	no	no	no	no	never	0	yes	yes	3	no reaction	no verbal reaction	no reaction	KHK	yes	48	no	no adrenalin	IHCA	-2.1911	81.2819	26	63	2	no disability	good performance		12	no disability	good performance
285	female	married/in a relationship	2	diploma/apprenticeship	retired		0	VT	0	1	1	yes	yes		yes	yes	no	no	no	no	no	no	no	never	0	yes	no	15	spontanious	normal conversation	follows orders	KHK	no		no	no adrenalin	public	-9.51613	81.8228	17	27	2	slight disability	good performance	0	12	slight disability	good performance	6
286	male						0	VT	0	10	10	yes	yes		yes	yes	no	no	yes	no	yes	no	no			yes		15	spontanious	normal conversation	follows orders	KHK	no		no	no adrenalin	at home	27.5401	113.725	27	56	5	moderatly severe disability	moderate disability		6	death	braindeath
287	male	married/in a relationship	2	diploma/apprenticeship	retired		0	VF	0	12	12	yes	yes	yes	yes	no	no	no	yes	no	no	yes	yes	never	0	yes	no	3	no reaction	no verbal reaction	no reaction	KHK	yes	45	no	3mg and more	IHCA	8.55322	161.541	38	89	11	moderatly severe disability	severe disability		11	moderatly severe disability	severe disability
288	male	single	0	diploma/apprenticeship	employed	employed	0	VF	0	7	7	yes	yes		yes	no	no	no	no	no	no	no	no	never	0	no	yes									no adrenalin	public		47.9267			11	slight disability	moderate disability		27	no disability	good performance
289	male	married/in a relationship	0	diploma/apprenticeship	IV-benefits		0	unknown	0	20	20	yes	yes		yes	yes	no	no	yes	yes	no	no	no	ex-smoker	10	yes	no	14	spontanious	deoriented	follows orders	KHK	no		no	no adrenalin	public	20.8581	80.9334	17	37	5	no disability	good performance	0	13	no disability	good performance	3
293	male	married/in a relationship	2	diploma/apprenticeship	retired		0	PEA	0	30	30	yes	yes		yes	yes	no	no	no	no	no	no	no	ex-smoker	20	no	yes	3	no reaction	no verbal reaction	no reaction	KHK	no		no	3mg and more	public	40.3053	190.918	44	90	2	death	braindeath		2	death	braindeath
295	male	married/in a relationship	1	university	employed	employed	0	VF	0	11	11	yes	yes		yes	yes	no	no	no	no	no	no	no	ex-smoker	40	yes	yes	8	spontanious	no verbal reaction	bow-convulsions on pain	KHK	no		no	>0 and >3 mg	public	23.1374	107.527	29	59	3	no symptoms	good performance		14	no symptoms	good performance	3
296	male	divorced					0	PEA	0	14	14	yes	yes		yes	yes	yes	no	yes	yes	yes	no	no			yes		5	no reaction	no verbal reaction	bow-convulsions on pain	other/unclear	no		no	>0 and >3 mg	public	26.0946	138.474	33	83	17	severe disability	coma/vegetative state		18	death	braindeath
297	female	married/in a relationship	2	diploma/apprenticeship	employed	employed	0	unknown	0	15	15	yes	yes		yes	no	no	no	yes	yes	no	no	no	never	0	yes	no	3	no reaction	no verbal reaction	no reaction	rhythmogen	yes	40	yes	3mg and more	IHCA	19.3097	150.257	31	71	10	moderatly severe disability	good performance		19	moderate disability	good performance	3
300	female	widowed	0		retired		10	asystolic	10	23	33	yes	no		no	no	no	no	yes	no	no	yes	yes					4	on pain	no verbal reaction	no reaction	other/unclear	yes	60	no	no adrenalin	at home	41.2618	166.036	38	94	6	severe disability	coma/vegetative state		17	severe disability	coma/vegetative state
301	female	widowed	1	diploma/apprenticeship	retired		5	PEA	5	5	10	no	no		no	yes	no	no	yes	yes	yes	yes	no	smoker	30	yes	no	3	no reaction	no verbal reaction	no reaction	rhythmogen	yes	50	no	3mg and more	at home	32.737	197.326	32	68	3	death	braindeath		3	death	braindeath
302	male		1					PEA		22		no	yes		no	no	yes	no	no	no	no	no	no	smoker				4	no reaction	no verbal reaction	stretch-convulsions on pain	other/unclear	yes	60	no	3mg and more	public			30	60	4	death	braindeath		4	death	braindeath
304	female	single	0	diploma/apprenticeship	retired		0	VF	0	35	35	yes	yes	yes	yes	no	no	no	no	no	no	no	no	never	0	no	yes	3	no reaction	no verbal reaction	no reaction	KHK	yes		no	>0 and >3 mg	public	36.8379	147.249	38	75	4	moderatly severe disability	moderate disability	2	40	slight disability	good performance	3
305	male	single						VF				no	yes		yes	no	no	no	yes	no	no	no	no	never		no	no	3	no reaction	no verbal reaction	no reaction	KHK	no		no	no adrenalin	public			24	65	5	slight disability	good performance	2	14	no disability	good performance	3
306	female	married/in a relationship					0	VF	0	10	10	yes	yes		yes	no	no	no	yes	no	no	no	no					3	no reaction	no verbal reaction	no reaction	other/unclear	yes	80	no	no adrenalin	at home		140.217	36	78	5	severe disability	coma/vegetative state		10	death	braindeath
307	male	married/in a relationship	1				0	asystolic	0	4	4	yes	yes	yes	yes	no	yes	no	yes	no	yes	no	no	smoker	80	no	no	3	no reaction	no verbal reaction	no reaction	other/unclear	yes	50	no	>0 and >3 mg	public	18.8613	135.3	32	80	32	slight disability	good performance		32	slight disability	good performance
308	male	married/in a relationship	1	diploma/apprenticeship	retired		0	asystolic	0	45	45	yes	yes		yes	no	no	no	no	yes	no	no	no	ex-smoker		no	yes	3	no reaction	no verbal reaction	no reaction	KHK	yes	45	no	3mg and more	public	42.8727	202.074	34	79	4	death	braindeath		4	death	braindeath
309	male	single	0	diploma/apprenticeship	employed	employed	5	PEA	5	10	15	no	yes	yes	yes	no	no	no	yes	no	no	no	no	never	0	no	no	6	on pain	no verbal reaction	bow-convulsions on pain	other/unclear	yes	50	no		IHCA	29.3916		37	67	4	moderate disability	good performance		4	moderate disability	good performance
310	male	married/in a relationship			retired		0	asystolic	0	5	5	yes	no	no	yes	no	no	no	yes	no	yes	no	no	never	0	yes	yes	4	on pain	no verbal reaction	no reaction	other/unclear	yes	50	no	>0 and >3 mg	IHCA	21.4342	128.956	29	73	3	moderate disability	moderate disability		30	moderatly severe disability	severe disability
311	male	married/in a relationship	0	university	employed	employed		VF		25		no	yes	no	yes	no	no	no	no	no	no	no	no	never	0	no	yes	3	no reaction	no verbal reaction	no reaction	KHK	no	62	no	3mg and more	public			24	48	6	slight disability	good performance		10	slight disability	good performance
312	female	married/in a relationship	3	diploma/apprenticeship	retired		2	PEA	2			yes	yes	no	no	yes	no	no	no	no	no	no	no	ex-smoker	5	no	yes	4	no reaction	no verbal reaction	stretch-convulsions on pain	other/unclear	no	36	no	>0 and >3 mg	at home			29	68	11	death	braindeath		11	death	braindeath
313	male	married/in a relationship	0	diploma/apprenticeship	employed	employed	0	VF	0	20	20	yes	yes	no	yes	no	no	no	yes	yes	no	no	no	smoker	40	yes	yes	3	no reaction	no verbal reaction	no reaction	rhythmogen	yes	35	no	no adrenalin	at home	19.3777	120.388	26	68	8	no disability	good performance	1	15	no disability	good performance	0.7
314	male	married/in a relationship	3	diploma/apprenticeship	retired		0	VF	0	15	15	yes	yes	no	yes	no	no	no	yes	yes	no	no	no	smoker	40	yes	no	15	spontanious	normal conversation	follows orders	KHK	yes	55	no	no adrenalin	public	21.4912	69.4112			2.7	no disability	good performance		11	no disability	good performance
315	female	married/in a relationship	1	diploma/apprenticeship	retired		0	PEA	0	20	20	yes	yes	yes	no	no	no	no	no	no	no	no	no	ex-smoker	5	no	no	3	no reaction	no verbal reaction	no reaction	other/unclear	no		no	>0 and >3 mg	public	18.6274	139.094	34	75	3	death	braindeath		3	death	braindeath
328	male	married/in a relationship	2	diploma/apprenticeship	employed	employed	0	VF	0			yes	yes	yes	yes	no	no	no	yes	no	no	no	no	smoker	30	yes	no	6	no reaction	no verbal reaction	unaimed pain defence	KHK	yes	38	no	3mg and more	IHCA			24	42	4	moderate disability	moderate disability	1	10	no disability	good performance	3
329	male	married/in a relationship	0	diploma/apprenticeship	employed	employed	8	VF	8	27	35	no	yes	no	yes	no	no	no	no	no	no	no	no	smoker	50		no	3	no reaction	no verbal reaction	no reaction	KHK	no		no	>0 and >3 mg	public	44.5426	142.455			1	death	braindeath		1	death	braindeath
330	male	divorced	0	diploma/apprenticeship	employed	employed	0	VF	0	1	1	yes	yes	yes	yes	no	no	no	yes	no	no	no	no	smoker	35	no	no	15	spontanious	normal conversation	follows orders	rhythmogen	no		no	no adrenalin	public	-16.5563	62.7441	6	20	3	no symptoms	good performance		3	no symptoms	good performance
332	female	married/in a relationship	1	diploma/apprenticeship	employed	employed	0	VF	0	15	15	yes	yes	yes	no	no	no	no	no	no	no	yes	no	ex-smoker	15	no	no	3	no reaction	no verbal reaction	no reaction	other/unclear	no		no	>0 and >3 mg	IHCA	33.8997	130.668	42	74	4	death	braindeath		4	death	braindeath
333	male	married/in a relationship	1	diploma/apprenticeship	employed	employed	1	VF	1	23	24	yes	yes	no	yes	no	no	no	no	no	no	no	no	smoker	20	no	no	3	no reaction	no verbal reaction	no reaction	KHK	no	55	no	>0 and >3 mg	at home	24.8556	135.379	21	52	5	slight disability	good performance		9	no disability	good performance
338	male	married/in a relationship	3	diploma/apprenticeship	employed	employed	0	VF	0	30	30	yes	yes	no	yes	no	no	no	yes	no	no	no	no	smoker	25	yes	yes	3	no reaction	no verbal reaction	no reaction	KHK	yes	28	no	3mg and more	at home	34.3274	162.15	28	61	7	moderate disability	moderate disability	6	18	no disability	good performance	2.5
339	male	married/in a relationship	4	diploma/apprenticeship	employed	employed	5	VF	5	11	16	yes	no	no	yes	no	no	no	yes	no	yes	no	no	smoker	60	yes	yes	3	no reaction	no verbal reaction	no reaction	KHK	no		no	no adrenalin	public	43.0921	114.382	42	71	6	slight disability	good performance	2	14	no disability	good performance	3
340	female	married/in a relationship	0	school	IV-benefits		15	asystolic	15	15	30	no	no	no	no	no	yes	no	yes	no	no	no	no	smoker	40			3	no reaction	no verbal reaction	no reaction	other/unclear	no		no	>0 and >3 mg	at home	38.9333	179.416	25	57	3	death	braindeath		3	death	braindeath
341	male	married/in a relationship	3	diploma/apprenticeship	retired			PEA		30		no	yes	yes	yes	yes	yes	no	yes	no	no	no	no	ex-smoker	60			3	no reaction	no verbal reaction	no reaction	other/unclear	no		no	3mg and more	IHCA					0	death	braindeath		0	death	braindeath
342	female	widowed			retired			asystolic		10		no	yes	no	no	no	no	no	yes	no	no	no	yes					3	no reaction	no verbal reaction	no reaction	other/unclear	yes	50	no	>0 and >3 mg	at home					0	death	braindeath		0	death	braindeath
343	male	divorced	1	diploma/apprenticeship	employed	employed	2	VF	2	15	17	yes	no	no	yes	no	no	no	no	no	no	no	no	never	0	no	yes	3	no reaction	no verbal reaction	no reaction	KHK	yes	40	no	no adrenalin	at home	32.603	124.416	45		10	death	braindeath		10	death	braindeath
344	male	married/in a relationship	1	diploma/apprenticeship	employed	employed	5	VF	5	25	30	yes	no	no	no	yes	no	no	no	no	no	no	no	smoker	10			3	no reaction	no verbal reaction	no reaction	rhythmogen	yes	25	no	3mg and more	public	45.4467	148.772	34	65	7	moderate disability	moderate disability		12	moderate disability	moderate disability
345	female	married/in a relationship	2		retired		20	asystolic	20	15	35	no	yes	yes	no	yes	no	no	yes	yes	no	yes	no			yes		3	no reaction	no verbal reaction	no reaction	rhythmogen	yes	40	no	>0 and >3 mg	IHCA	42.5163	159.497	34	72	1	death	braindeath		1	death	braindeath
346	male	married/in a relationship					0	VF	0	20	20	yes	yes	no	no	no	no	no	no	no	no	no	no	smoker		no	yes	3	no reaction	no verbal reaction	no reaction	rhythmogen	yes	45	no	>0 and >3 mg	at home	8.12437	113.224	25	53	11	moderatly severe disability	moderate disability		20	slight disability	good performance
349	female	single	0	university	retired			PEA		17		no	yes	no	no	no	no	no	no	no	no	no	yes	never	0		no	4	no reaction	no verbal reaction	stretch-convulsions on pain	other/unclear	yes	40	no	>0 and >3 mg	at home			38	90	1	death	braindeath		1	death	braindeath
350	male	married/in a relationship	3	university	employed	management	13	asystolic	13	8	25	yes	no	no	no	no	no	no	no	no	no	no	no			no	no	4	no reaction	no verbal reaction	stretch-convulsions on pain	other/unclear	yes	65	no	>0 and >3 mg	at home	39.307	192.987			0	death	braindeath		0	death	braindeath
351	male	divorced	3	diploma/apprenticeship	retired		0	VT	0	10	10	yes	yes	no	yes	no	no	no	yes	no	no	no	no	never		no	no	3	no reaction	no verbal reaction	no reaction	KHK	no		no	>0 and >3 mg	at home	15.5632	161.708	25	66	5	moderate disability	moderate disability	2	15	slight disability	good performance	3
352	male	married/in a relationship	3	diploma/apprenticeship	retired		0	VF	0	0	0	yes	yes	yes	no	no	no	yes	yes	no	yes	no	no	never		no	no	3	no reaction	no verbal reaction	no reaction	other/unclear	yes	70	no	no adrenalin	public	-12.9975	108.335			1	severe disability	severe disability		1	death	braindeath
353	male	divorced	2	diploma/apprenticeship	retired		0	VT	0	2	2	yes	yes	yes	yes	no	no	no	no	no	no	no	no	ex-smoker		no	yes	15	spontanious	normal conversation	follows orders	KHK	yes	55	no	no adrenalin		-12.8253				2	slight disability	good performance		6	slight disability	good performance
355	male	single	0	diploma/apprenticeship	employed	employed	0	VF	0	33	33	yes	yes	no	yes	no	no	no	no	yes	no	no	no	never		yes	yes	3	no reaction	no verbal reaction	no reaction	KHK	no		no	>0 and >3 mg	public	39.0881	111.005	30	66	4	moderatly severe disability	moderate disability		21	slight disability	good performance
356	male	married/in a relationship					0	PEA	0	20	20	yes	yes	yes	yes	yes	no	no	yes	yes	no	no	yes			no		3	no reaction	no verbal reaction	no reaction	rhythmogen	yes	23	no	no adrenalin	IHCA	16.2525	111.13	27	73	5	moderatly severe disability	moderate disability		21	moderate disability	good performance
357	male	married/in a relationship	2	school	retired		0	VF	0	2	2	yes	yes	yes	yes	no	no	no	yes	no	no	no	no	never		yes	no	15	spontanious	normal conversation	follows orders	other/unclear	yes	50	no	no adrenalin	IHCA	-6.6629	88.9173	16	36	3	moderatly severe disability	moderate disability		10	moderate disability	good performance
358	male	married/in a relationship	2	diploma/apprenticeship	retired		3	VT	3	15	18	yes	yes	no	yes	no	no	no	yes	no	no	yes	no	ex-smoker	25.5	yes	yes	5	no reaction	no verbal reaction	bow-convulsions on pain	KHK	no		no	no adrenalin	public	14.2478	104.888	36	65	9	moderate disability	moderate disability		30	no symptoms	good performance
360	male	married/in a relationship	3	none	retired		0	unknown	0	2	2	yes	yes	yes	yes	no	yes	no	yes	yes	yes	no	no	smoker	60	yes	yes					KHK				>0 and >3 mg						3	moderate disability	moderate disability			moderate disability	moderate disability
361	male	married/in a relationship	4	diploma/apprenticeship	retired		0	unknown	0	8	8	yes	yes	no	yes	no	no	no	yes	no	no	no	no	smoker		yes	yes	3	no reaction	no verbal reaction	no reaction	KHK	yes	45	no	no adrenalin	public	-3.36891	90.2896	27	64	3	no disability	good performance	1	15	no symptoms	good performance	3
362	female	married/in a relationship	2	diploma/apprenticeship	retired			asystolic		10		no	no	no	yes	no	no	no	yes	yes	no	no	no	never	0	no	no	3	no reaction	no verbal reaction	no reaction	other/unclear	yes	70	yes	>0 and >3 mg	IHCA		193.879	29	69	5	death	braindeath		5	death	braindeath
363	female	married/in a relationship			stay-at-home		0	asystolic	0	2	2	yes	yes	yes	no	no	no	no	no	no	no	no	no	ex-smoker	0.5	no	no	15	spontanious	normal conversation	follows orders	other/unclear	yes	60	no	>0 and >3 mg	IHCA	-20.0211	74.2934			1	no symptoms	good performance		1	no symptoms	good performance
364	female	married/in a relationship	1	school	retired		10	PEA	10	15	25	yes	no	no	yes	yes	no	no	yes	yes	yes	yes	no	never		yes	yes	4	no reaction	no verbal reaction	stretch-convulsions on pain	other/unclear	yes	40	no	3mg and more	at home	50.128	228.394	30	70	4	death	braindeath		4	death	braindeath
365	male	divorced					0	VF	0	100	100	yes	yes	yes	no	yes	no	no	no	no	no	no	no					3	no reaction	no verbal reaction	no reaction	other/unclear	yes	25	no	3mg and more	at home	56.8171	254.897			1	death	braindeath		1	death	braindeath
366	male	divorced	2	university	employed	employed		unknown		10		yes	yes	no	yes	no	no	no	no	yes	no	no	no	smoker	54	no	no	15	spontanious	normal conversation	follows orders	KHK	no		no	no adrenalin	public					2	no symptoms	good performance	0	16	no symptoms	good performance	3
367	male	married/in a relationship	2	university	retired		0	VF	0			yes	no	yes	yes	no	no	no	no	no	no	no	no	ex-smoker	1	yes	yes	14	on adressing	normal conversation	follows orders	KHK	no		no	no adrenalin	public		140.067			2	no symptoms	good performance	0	12	no symptoms	good performance	0
368	male	divorced	1		employed		0	VF	0	12	12	yes	yes	no	yes	no	no	no	no	yes	no	yes	no	ex-smoker	15	yes	yes	3	no reaction	no verbal reaction	no reaction	KHK	no		no	>0 and >3 mg	public	15.8814	109.331	26	49	8	moderate disability	moderate disability	2	19	slight disability	good performance	3
370	male	married/in a relationship	2	school	employed	employed	8	PEA	8	15	23	yes	no	no	no	yes	yes	no	yes	no	no	no	no	ex-smoker	60	yes		3	no reaction	no verbal reaction	no reaction	other/unclear	yes	20	no	3mg and more	public	51.8847	173.148	31	77	3	death	braindeath		3	death	braindeath
372	male	married/in a relationship	0	diploma/apprenticeship	retired		20	PEA	20	8	28	yes	no	no	no	no	no	no	yes	yes	no	yes	no	never		yes		3	no reaction	no verbal reaction	no reaction	other/unclear	yes	90	yes	>0 and >3 mg	at home	45.201	207.085	35	85	4	severe disability	severe disability		5	death	braindeath
373	male	married/in a relationship	1				0	VF	0	15	15	yes	yes	no	yes	no	no	no	no	no	no	no	no	ex-smoker	45	no	yes	7	on adressing	no verbal reaction	bow-convulsions on pain	KHK	no		no	no adrenalin	public	21.4967	87.2454	21	57	4	moderatly severe disability	severe disability		9	moderate disability	moderate disability
374	female	married/in a relationship	1				0	VF	0	18	18	yes	yes	no	yes	yes	no	no	no	no	no	no	no	smoker		no	no	6	no reaction	unclear sounds	bow-convulsions on pain	KHK	yes	35	no	>0 and >3 mg	at home	19.8218	151.379	33	70	10	moderatly severe disability	moderate disability		10	moderatly severe disability	moderate disability
378	male	married/in a relationship	1	diploma/apprenticeship	employed	employed	0	PEA	0	15	15	yes	yes	yes	no	no	no	no	no	no	no	no	yes	ex-smoker		no	no	3	no reaction	no verbal reaction	no reaction	other/unclear	no		no	no adrenalin	IHCA		87.0915			8	severe disability	severe disability		8	severe disability	severe disability
380	female	divorced	2		IV-benefits			asystolic		45		no	yes	no	no	no	yes	no	yes	yes	no	no	no	smoker	100	no	no	3	no reaction	no verbal reaction	no reaction	other/unclear	no		no	>0 and >3 mg	IHCA		234.131			1	death	braindeath		1	death	braindeath
382	male	married/in a relationship	3		retired		8	VF	8	2	10	yes	no	no	yes	yes	no	no	yes	yes	no	no	yes	never				3	no reaction	no verbal reaction	no reaction	KHK	no		no	no adrenalin	public	23.1034		27	64	6	moderatly severe disability	moderate disability		28	moderatly severe disability	severe disability
383	male	married/in a relationship	2	diploma/apprenticeship	retired		0	VF	0	15	15	yes	yes	yes	yes	no	no	no	no	no	no	no	no	never		no	no	3	no reaction	no verbal reaction	no reaction	KHK	no		no	no adrenalin	public	22.7796		28	64	5	moderate disability	moderate disability	1	23	moderate disability	moderate disability	6
384	male	married/in a relationship	3	diploma/apprenticeship	retired			VF		11					yes	no	no	no	yes	yes	no	no	yes	never		yes	yes	5	no reaction	no verbal reaction	bow-convulsions on pain	KHK	no		no	no adrenalin	at home			23	58	3	death	braindeath		3	death	braindeath
385	male	married/in a relationship			retired		8	PEA	8	10	18	no	no	no	no	no	no	no	yes	no	no	no	yes	never	0	no	no	3	no reaction	no verbal reaction	no reaction	other/unclear	no		no	3mg and more	public	26.6978		36	66	6	death	braindeath		6	death	braindeath
386	male	single	0		employed			VF		30		no	no	no	yes	no	no	no	no	no	no	no	no					3	no reaction	no verbal reaction	no reaction	KHK			no	3mg and more	public			29	53	4	death	braindeath		4	death	braindeath
387	female	single	0		retired					35		no	no	no	yes	no	no	no	yes	no	no	no	no					3	no reaction	no verbal reaction	no reaction	KHK	no		no		at home					0.5	death	braindeath		0.5	death	braindeath
388	male	married/in a relationship	2	diploma/apprenticeship	retired		10	VF	10	16	26	yes	yes	no	yes	no	no	no	yes	no	no	no	no	never		yes	no	3	no reaction	no verbal reaction	no reaction	KHK	no		no		at home	39.9415		23	70	2.5	moderatly severe disability	moderate disability	1	16	slight disability	moderate disability	4
389	male	married/in a relationship	3	university	retired			VF		6		no	no	no	no	yes	no	no	yes	no	no	yes	no	never	0	no	no	3	no reaction	no verbal reaction	no reaction	other/unclear	yes	40	no	>0 and >3 mg	public			33	102	3	moderatly severe disability	severe disability	2	14	slight disability	good performance	0
390	female	married/in a relationship		school	employed	employed	0	PEA	0	2	2	yes	yes	no	no	no	no	no	yes	no	no	no	no	never		no	no	15	spontanious	normal conversation	follows orders	other/unclear	no		no	no adrenalin	public	-16.0088				1	no disability	good performance		2	no symptoms	good performance
391	female	married/in a relationship	6	school	stay-at-home			VF		19		yes	yes	no	no	no	no	no	no	no	no	no	yes	never		no	yes	9	on adressing	no verbal reaction	aimed pain defence	rhythmogen	yes	25	no	3mg and more	at home			27	64	6	moderatly severe disability	moderate disability		12	no disability	good performance
392	female	widowed	0		retired		8	VF	8	15	22	yes	no	no	no	no	no	no	yes	no	no	no	yes	never		yes	no	5	no reaction	no verbal reaction	bow-convulsions on pain	other/unclear	no		no	3mg and more	public	22.5101		31	64	11	moderatly severe disability	severe disability		11	moderatly severe disability	severe disability
394	male	divorced	0	diploma/apprenticeship	employed	self-employed	2	VF	2	15	17	yes	yes	no	yes	no	no	no	no	yes	no	yes	no	ex-smoker		no	yes	3	no reaction	no verbal reaction	no reaction	KHK	yes	35	no	no adrenalin	at home	19.3629		28	66	15	severe disability	coma/vegetative state		19	death	braindeath
395	male	married/in a relationship	2	diploma/apprenticeship	retired		5	asystolic	5	18	23	no	yes	no	no	no	no	no	no	no	yes	yes	no	ex-smoker	30	no	no	3	no reaction	no verbal reaction	no reaction	other/unclear	yes	70	no	>0 and >3 mg	at home					0	death	braindeath		0	death	braindeath
396	female	married/in a relationship	1		retired		4	VF	4	16	20	yes	no	no	yes	yes	no	no	yes	no	no	no	no	smoker		yes	no	3	no reaction	no verbal reaction	no reaction	KHK			no	>0 and >3 mg	at home	33.5725		38	88	1	death	braindeath		1	death	braindeath
397	male	divorced	4	diploma/apprenticeship	employed	self-employed	0	PEA	0	35	35	yes	yes	yes	yes	no	no	yes	yes	no	no	no	no	smoker	30	no	yes	3	no reaction	no verbal reaction	no reaction	KHK	yes	15	no	>0 and >3 mg	public	35.356		44	81	2	death	braindeath		2	death	braindeath
398	male	single	0	diploma/apprenticeship	retired		10	asystolic	10	20	30	no	no	no	no	no	no	no	no	no	no	no	no	never	0	no	yes	3	no reaction	no verbal reaction	no reaction	rhythmogen	no	70	yes	3mg and more	at home	48.7957		39	74	3	death	braindeath		3	death	braindeath
400	male	married/in a relationship	0	university	employed	employed	0	VF	0	18	18	yes	yes	no	no	no	no	no	no	no	no	no	no	ex-smoker	9	no	yes	3	no reaction	no verbal reaction	no reaction	other/unclear	yes		no	no adrenalin	public	2.41624		27	51	7	no symptoms	good performance		9	no symptoms	good performance
401	male	married/in a relationship	2		retired		1	VF	1	20	21	no	yes	no	yes	no	no	no	no	no	no	no	no	never		no	yes	14	spontanious	deoriented	follows orders	KHK	no		no	no adrenalin	public	12.9028		12	34	3	no disability	good performance		14	no disability	good performance
403	male	married/in a relationship			employed	employed	0	VF	0	2	2	yes	yes	yes	yes	no	no	no	yes	yes	no	no	no	never		no	no	15	spontanious	normal conversation	follows orders	KHK	no		no	no adrenalin	IHCA	0.857246		12	36	2	no disability	good performance		9	no disability	good performance
405	male	married/in a relationship	1		retired		10	PEA	10	30	40	yes	no	no	no	no	no	no	yes	yes	no	no	no					3	no reaction	no verbal reaction	no reaction	other/unclear	yes	20	no	3mg and more	at home					0	death	braindeath		0	death	braindeath
406	male	married/in a relationship	4	diploma/apprenticeship	retired		0	asystolic	0	31	31	yes	yes		no	no	no	no	yes	yes	no	no	no	smoker	108	yes	no	3	no reaction	no verbal reaction	no reaction	rhythmogen	yes		no	3mg and more		29.7204		29	65	9	death	braindeath		9	death	braindeath
407	female	married/in a relationship	2	diploma/apprenticeship	retired		5	PEA	5	22	27	yes	no	no	yes	no	no	no	no	no	no	no	no	never		yes	yes	3	no reaction	no verbal reaction	no reaction	KHK	yes	20	no	3mg and more	at home	39.22		31	70	8	severe disability	coma/vegetative state		14	death	braindeath
408	male	married/in a relationship	2	diploma/apprenticeship	employed	employed	0	VF	0	12	12	yes	yes	yes	yes	no	no	no	no	no	no	no	no	ex-smoker	30	no	yes	3	no reaction	no verbal reaction	no reaction	KHK	no		no	no adrenalin	public			22	51	2	moderatly severe disability	moderate disability	1	13	slight disability	good performance	12
409	male	married/in a relationship	1	diploma/apprenticeship	employed	management	8	unknown	8	12	20	yes	no	no	yes	no	no	no	no	no	no	no	no	smoker	20	no		3	no reaction	no verbal reaction	no reaction	KHK	yes	58	no	no adrenalin	at home	22.221		26	51	4	moderate disability	moderate disability		13	slight disability	moderate disability
410	male	married/in a relationship	2	diploma/apprenticeship	retired		8	PEA	8	22	22	yes	no	no	yes	no	no	no	yes	yes	yes	no	no	ex-smoker		yes	no	3	no reaction	no verbal reaction	no reaction	KHK	yes	35	no	no adrenalin	at home					0	death	braindeath		0	death	braindeath
411	male	married/in a relationship	3		employed	employed		PEA		25		no	yes	no	yes	no	no	no	yes	no	no	no	no	smoker	55	yes	no	3	no reaction	no verbal reaction	no reaction	other/unclear	yes	45	no	no adrenalin	public			27	58	6	severe disability	coma/vegetative state		8	death	braindeath
412	female	married/in a relationship	3	diploma/apprenticeship	retired		0	VF	0	12	12	yes	yes	no	yes	no	no	no	no	no	no	no	no	never		yes	yes	8	on pain	no verbal reaction	aimed pain defence	rhythmogen	yes	45	no	>0 and >3 mg	public	20.6137		22	51	2	moderatly severe disability	moderate disability	1	27	no disability	good performance	0
414	male	married/in a relationship	3	university	retired		0	VF	0	6	6	yes	yes	no	yes	no	no	no	no	no	no	no	no	smoker	25	yes	yes	3	no reaction	no verbal reaction	no reaction	KHK	yes		no	no adrenalin	public	-6.45832		32	58	4	moderate disability	moderate disability	1	8	slight disability	moderate disability	0
415	male	widowed	1	diploma/apprenticeship	retired		10	VF	10	15	25	yes	no	no	yes	no	no	no	no	no	no	yes	no	ex-smoker		yes	yes	3	no reaction	no verbal reaction	no reaction	rhythmogen	yes	35	no	>0 and >3 mg	public	35.3004		35	85	12	moderatly severe disability	severe disability		37	death	braindeath
416	male	married/in a relationship	3	university	employed	management	0	VF	0	1	1	yes	yes	yes	yes	no	no	no	yes	no	no	no	no	ex-smoker	12	no	yes	14	on adressing	normal conversation	unaimed pain defence	KHK	yes	43	no	no adrenalin	at home			14	26	2	slight disability	good performance	0	9	no disability	good performance	1
418	female	single	1	school	retired		5	PEA	5	10	15	yes	no	no	yes	no	no	no	yes	yes	yes	no	no	never		yes	no	3	no reaction	no verbal reaction	no reaction	KHK	no		no	3mg and more	public			33	73	15	moderate disability	moderate disability		137	moderate disability	good performance
420	male	married/in a relationship	3	university	retired			asystolic				no	yes	yes	yes	no	no	no	no	no	no	no	yes	ex-smoker	25	yes	yes	3	no reaction	no verbal reaction	no reaction	rhythmogen	no		no	>0 and >3 mg	IHCA					0	death	braindeath		0	death	braindeath
421	male	divorced			IV-benefits		0	PEA	0	10	10	yes	yes	yes	yes	yes	no	no	yes	yes	no	no	yes	smoker		yes	yes	3	no reaction	no verbal reaction	no reaction	rhythmogen	no		no	no adrenalin	public			30	59	2	moderate disability	moderate disability		2	moderate disability	moderate disability
422	female	married/in a relationship	1		IV-benefits		3	VF	3	22	25	yes	no		yes	no	no	no	no	no	no	no	no	never		no	no	6	spontanious	no verbal reaction	no reaction	KHK	no		no	>0 and >3 mg	at home			28	68	7	death	braindeath		7	death	braindeath
423	female	widowed	0	diploma/apprenticeship	retired		10	asystolic	10	10	20	no	yes	yes	yes	no	yes	yes	yes	no	yes	no	no	smoker		no	yes	3	no reaction	no verbal reaction	no reaction	other/unclear	no		no	>0 and >3 mg	IHCA					0	death	braindeath		0	death	braindeath
424	female	widowed	1		retired		20	asystolic	20			yes	no		no	no	no	no	no	no	no	no	yes			no	no	3	no reaction	no verbal reaction	no reaction	other/unclear	yes	45	no		public			35	82	3	moderatly severe disability	moderate disability		3	moderatly severe disability	moderate disability
425	male	married/in a relationship	2	diploma/apprenticeship	retired		15	VF	15	40	55	yes	no	no	yes	no	no	no	yes	no	no	no	no	never		yes	yes	3	no reaction	no verbal reaction	no reaction	KHK	yes	34	no	3mg and more	at home			34	73	9	severe disability	coma/vegetative state		11	death	braindeath
426	male	married/in a relationship	2	diploma/apprenticeship	IV-benefits		0	VT	0	30	30	yes	yes	yes	yes	no	no	no	no	no	no	yes	no	ex-smoker	50	no	yes	3	no reaction	no verbal reaction	no reaction	KHK	no		no	3mg and more	IHCA			35	81	9	severe disability	coma/vegetative state		11	death	braindeath
428	male	widowed	3	university	retired		0	VF	0	10	10	yes	yes	no	yes	no	no	no	no	no	no	no	yes	ex-smoker		no	yes	3	no reaction	no verbal reaction	no reaction	KHK	yes	63	no	no adrenalin	public			31	75	3	moderate disability	moderate disability	1	12	slight disability	good performance	4
429	male	married/in a relationship	2	diploma/apprenticeship	retired		0	asystolic	0	10	10	yes	yes	yes	no	no	no	no	yes	no	yes	no	no	ex-smoker	40	no	no	3	no reaction	no verbal reaction	no reaction	other/unclear	no		no	>0 and >3 mg	IHCA					13	moderatly severe disability	moderate disability		28	slight disability	good performance
430	female	married/in a relationship	2	university	stay-at-home		1	VF	1	50		yes	yes	no	no	no	no	no	no	no	no	no	no	smoker	2	no	no	3	no reaction	no verbal reaction	no reaction	rhythmogen	yes	5	no	3mg and more	public			31	89	1	death	braindeath		1	death	braindeath
431	male	married/in a relationship	2	diploma/apprenticeship	employed	management	7	VF	7	50	57	yes	no		yes	no	no	no	no	yes	no	no	no	smoker	44	no	no	3	no reaction	no verbal reaction	no reaction	KHK	yes		no	3mg and more	at home			38	70	13	moderatly severe disability	moderate disability	7	25	moderatly severe disability	moderate disability	0
433	male	married/in a relationship	1	diploma/apprenticeship	retired		5	asystolic	5	7	12	yes	no		yes	no	no	no	yes	no	no	yes	no	ex-smoker	60	no	yes	4	no reaction	no verbal reaction	stretch-convulsions on pain	KHK	yes		no	>0 and >3 mg	at home			30	65	2	death	braindeath		2	death	braindeath
434	male	married/in a relationship	1	diploma/apprenticeship	employed	employed	0	VF	0	33	33	yes	yes	no	no	no	no	no	no	no	no	no	no	smoker	46	no	yes	6	no reaction	no verbal reaction	unaimed pain defence	other/unclear	yes	33	no	>0 and >3 mg	at home			21	53	8	moderate disability	good performance		12	slight disability	good performance
435	male	single	0	school	unemployed	employed	0	VF	0	30	30	yes	yes	yes	no	no	no	no	no	no	no	no	no	never		no	yes	3	no reaction	no verbal reaction	no reaction	rhythmogen	yes	18	no	no adrenalin	public					4	moderate disability	good performance		4	moderate disability	good performance
437	female	divorced					12	PEA	12	9	21	no	no	no	no	no	no	no	yes	yes	no	no	no					10	spontanious	unclear sounds	unaimed pain defence	other/unclear	no		no	no adrenalin	at home			21	32	1	severe disability	severe disability		1	severe disability	severe disability
438	female	married/in a relationship	4	diploma/apprenticeship	retired			asystolic				no	no	no	yes	no	no	no	no	no	no	no	no	never				4	on pain	no verbal reaction	no reaction	KHK	no		no	no adrenalin	at home			33	62	1	severe disability	coma/vegetative state		4	death	braindeath
439	male	divorced			retired		0	PEA	0	30	30	yes	yes	yes	yes	yes	no	no	yes	yes	yes	no	yes	smoker	30	yes	no	3	no reaction	no verbal reaction	no reaction	KHK	no		no	3mg and more	IHCA			36	94	7	severe disability	coma/vegetative state		7	severe disability	coma/vegetative state
440	male	married/in a relationship	1		retired			VF		22		no	yes	no	no	no	no	no	yes	no	no	no	no	ex-smoker	5	no	yes	3	no reaction	no verbal reaction	no reaction	rhythmogen	yes		no	no adrenalin	at home					1	severe disability	coma/vegetative state		2	death	braindeath
441	female	widowed	3		employed	employed	0	VF	0	18	18	yes	yes	no	yes	no	no	no	no	no	no	no	no	smoker		no	no	9	spontanious	no verbal reaction	unaimed pain defence	KHK	yes	30	no	>0 and >3 mg	public			27	60	5	moderatly severe disability	moderate disability		13	slight disability	good performance
442	male	married/in a relationship	4	diploma/apprenticeship	unemployed		3	VF	3	35	38	no	yes	no	yes	no	no	no	no	no	yes	no	no	smoker	47	no	yes	3	no reaction	no verbal reaction	no reaction	KHK	no	55	no	3mg and more	public			39	91	2	death	braindeath		2	death	braindeath
443	female	married/in a relationship	4	diploma/apprenticeship	retired		0	asystolic	0	35	35	yes	yes	yes	no	no	no	no	yes	no	yes	no	no			no		6	spontanious	no verbal reaction	no reaction	other/unclear	yes	65	no	3mg and more	at home			38	71	2	death	braindeath		2	death	braindeath
444	male	married/in a relationship	4	none	retired			asystolic				no	no	no	no	no	no	no	no	no	no	no	no	never		no	no	3	no reaction	no verbal reaction	no reaction	other/unclear	yes	20	no	3mg and more	at home			41	94	0	death	braindeath		0	death	braindeath
446	male	married/in a relationship			retired		0	VF	0	2	2	yes	yes	yes	yes	no	no	no	no	no	no	no	no	smoker	50	yes		15	spontanious	normal conversation	follows orders	KHK	yes	36	no	no adrenalin	at home			10	31	2	no disability	good performance	0	8	no disability	good performance	8
447	male	married/in a relationship	1	diploma/apprenticeship	retired		3	asystolic	3	13	16	yes	yes	no	yes	no	no	no	yes	no	no	no	no	ex-smoker	30	no	no	3	no reaction	no verbal reaction	no reaction	rhythmogen	yes		no	no adrenalin	at home			34	84	1	death	braindeath		1	death	braindeath
451	female	married/in a relationship	0	diploma/apprenticeship	retired		0	VF	0	20	20	yes	yes	no	yes	no	no	no	yes	no	no	no	no	never		yes	yes	6	no reaction	no verbal reaction	unaimed pain defence	KHK	no		no	3mg and more	at home			32	89	3	death	braindeath		3	death	braindeath
452	male	married/in a relationship			retired		0	VF	0	2	2	yes	yes	yes	yes	no	no	no	yes	no	no	no	no	never		yes	no	15	spontanious	normal conversation	follows orders	KHK	yes	66	no	no adrenalin	public			10	33	2	moderate disability	good performance		9	no disability	good performance
454	female	divorced			retired		0	VF	0	80	80	yes	yes	no	yes	no	no	no	yes	no	no	no	no					3	no reaction	no verbal reaction	no reaction	KHK	yes	25	no	3mg and more	public					0	death	braindeath		0	death	braindeath
455	male	married/in a relationship	2	university	unemployed		0	unknown	0	3	3	yes	yes	yes	no	yes	no	no	no	no	no	no	no	ex-smoker	2	yes	no	15	spontanious	normal conversation	follows orders	rhythmogen	yes	15	no	no adrenalin	public			11	34	2	no disability	good performance		2	no disability	good performance
456	male	married/in a relationship	3	diploma/apprenticeship	employed	management	0	VF	0	3	3	yes	yes	yes	yes	no	no	no	yes	yes	no	no	no	never		yes	no	15	spontanious	normal conversation	follows orders	KHK	no		no	no adrenalin	IHCA			11	34	2	moderate disability	good performance		8	no disability	good performance
458	male	divorced	0				0	VF	0	15	15	yes	yes	no	yes	no	no	no	no	no	no	no	no	smoker		yes	no	3	no reaction	no verbal reaction	no reaction	KHK	no		no	no adrenalin	public			27	52	6	moderate disability	moderate disability		12	no disability	good performance
459	male	married/in a relationship	2		retired		0	VT	0	3	3	yes	yes	yes	yes	yes	no	no	yes	yes	yes	no	yes	ex-smoker	130	yes	no	12	spontanious	unrelated words	aimed pain defence	rhythmogen	no		no	no adrenalin	IHCA			24	47	3	moderatly severe disability	severe disability		3	moderate disability	coma/vegetative state
462	male	married/in a relationship			employed	employed	0	VF	0	14	14	yes	yes	no	yes	no	no	no	yes	no	no	no	no	smoker	25	yes	no	3	no reaction	no verbal reaction	no reaction	rhythmogen	no		no	>0 and >3 mg	at home			18	52	5	moderate disability	moderate disability		11	slight disability	good performance
463	male	married/in a relationship	3	diploma/apprenticeship	retired		10	PEA	10	45	55	yes	no	no	yes	no	no	no	no	no	no	no	no	smoker	53	yes	no	3	no reaction	no verbal reaction	no reaction	KHK	yes		no	3mg and more	public					1	death	braindeath		1	death	braindeath
466	female	married/in a relationship	0		retired		0	VF	0	10	10	yes	yes	yes	yes	yes	no	no	yes	no	no	no	no	smoker	25	yes	no	15	spontanious	normal conversation	follows orders	KHK	no		no	no adrenalin	at home			11	34	1	slight disability	good performance		6	no disability	good performance
467	male	married/in a relationship			retired			asystolic		18		no	yes	no	no	no	no	no	no	no	no	no	no	never		no	no	3	no reaction	no verbal reaction	no reaction	other/unclear	no		no	>0 and >3 mg	at home			39	75	3	death	braindeath		3	death	braindeath
468	male	married/in a relationship	4	university	employed	employed	0	VF	0	2	2	yes	yes	yes	yes	no	no	no	no	no	no	no	no	never			yes	13	on adressing	deoriented	follows orders	KHK	yes	62	no	no adrenalin	public			11	28	2	no disability	good performance	0	5	no disability	good performance	0
469	male	married/in a relationship	1	university	retired		0	PEA	0	10	10	yes	yes	yes	yes	no	no	no	no	no	no	no	no	ex-smoker			yes	3	no reaction	no verbal reaction	no reaction	other/unclear	no		no	no adrenalin	at home			26	59	2	moderatly severe disability	good performance		32	slight disability	good performance
470	female	divorced	1	diploma/apprenticeship	employed	employed	0	VF	0	12	12	yes	yes	yes	yes	no	no	no	yes	no	no	no	no	smoker	20			15	spontanious	normal conversation	follows orders	KHK	yes	46	no	no adrenalin	IHCA			6	24	1	slight disability	good performance		2	slight disability	good performance
471	male	married/in a relationship	2	university	retired		0	VF	0	8	8	yes	yes	yes	yes	no	yes	no	yes	no	no	no	yes	ex-smoker	70	yes	no	3	no reaction	no verbal reaction	no reaction	KHK	yes	40	no	>0 and >3 mg	public			29	67	6	moderate disability	moderate disability	1	23	slight disability	good performance	1.5
472	female	single	0		retired			PEA		25		no	no	no	no	no	no	no	yes	no	yes	no	no			yes		4	no reaction	no verbal reaction	stretch-convulsions on pain	other/unclear	yes	55	no	3mg and more	public			32	79	5	severe disability	coma/vegetative state		11	severe disability	coma/vegetative state
473	male	married/in a relationship					1	VF	1	10	11		yes	no	no	no	no	no	yes	no	no	no	no	ex-smoker	40	yes	no	3	no reaction	no verbal reaction	no reaction	KHK	yes	60	no	no adrenalin	at home			29	57	4	no disability	good performance		7	no disability	good performance
474	female	married/in a relationship	0	diploma/apprenticeship	employed	employed	2	unknown	2	7	9	yes	yes	no	no	no	no	no	no	no	no	no	no	ex-smoker		no		3	no reaction	no verbal reaction	no reaction	KHK	yes	50	no	no adrenalin	public			21	52	3	no symptoms	good performance	2	10	no symptoms	good performance	5
475	male	married/in a relationship			retired		8	PEA	8	20	28	yes	no	no	no	no	no	no	no	no	no	no	yes					3	no reaction	no verbal reaction	no reaction	other/unclear	no		no	no adrenalin	public			37	84	1	death	braindeath		1	death	braindeath
477	male	single			retired		0	PEA	0	3	3	yes	yes	yes	no	no	yes	no	no	no	no	yes	no	smoker	80			7	on pain	no verbal reaction	unaimed pain defence	other/unclear	no		no	>0 and >3 mg	IHCA			34	60	1	moderatly severe disability	moderate disability		3	death	braindeath
479	female	married/in a relationship	3	diploma/apprenticeship	unemployed		0	VF	0	35	35	yes	yes		no	no	no	no	yes	no	no	no	no	never		no	yes	3	no reaction	no verbal reaction	no reaction	other/unclear	no		no	3mg and more	at home			27	60	4	moderatly severe disability	good performance		13	moderate disability	moderate disability
482	female	married/in a relationship	0	school	employed	employed		PEA		27		no	yes	yes	no	no	no	no	no	no	no	no	no	never		no	yes	5	on pain	unclear sounds	no reaction	other/unclear	yes	30	no	>0 and >3 mg	IHCA			20	38	4	death	braindeath		4	death	braindeath
483	male	married/in a relationship	1	diploma/apprenticeship	retired		4	PEA	4	15	19	yes	no		no	no	no	no	yes	no	no	no	no	ex-smoker		no	no	3	no reaction	no verbal reaction	no reaction	other/unclear	yes	55	no	>0 and >3 mg	public			29	72	2	death	braindeath		2	death	braindeath
484	female	married/in a relationship	2	diploma/apprenticeship	employed	employed	0	VF	0	35	35	yes	yes	yes	yes	no	no	no	no	no	yes	no	no	ex-smoker	35	no	no	3	no reaction	no verbal reaction	no reaction	KHK	yes	61	no	3mg and more	at home			26	56	2	moderatly severe disability	moderate disability		11	slight disability	good performance	3
485	male	married/in a relationship	2	school	retired			unknown				no	yes	no	no	no	no	no	no	no	no	no	no	never			yes	3	no reaction	no verbal reaction	no reaction	other/unclear	yes	47	no	no adrenalin	public					1	slight disability	good performance		7	no disability	good performance
487	male	married/in a relationship	0	diploma/apprenticeship	employed	employed		VF		45		no	yes	no	yes	no	no	no	yes	no	no	no	no	smoker	40	yes	yes	3	no reaction	no verbal reaction	no reaction	KHK	no		no	3mg and more	public			28	66	7	death	braindeath		7	death	braindeath
490	male	married/in a relationship	1				0	PEA	0	20	20	yes	yes	no	no	no	no	no	yes	yes	no	no	no	never		yes	no	3	no reaction	no verbal reaction	no reaction	KHK	yes	60	no	no adrenalin	at home			29	61	5	death	braindeath			death	braindeath
492	female	married/in a relationship	2	school	retired		0	PEA	0	12	12	yes	yes	yes	no	yes	yes	no	yes	no	no	no	yes	smoker	80	yes	no	3	no reaction	no verbal reaction	no reaction	other/unclear	no		no	>0 and >3 mg	IHCA			30	67	4	moderatly severe disability	moderate disability		6	death	braindeath
493	male	single	0		IV-benefits		10	asystolic	10	15	25	yes	no	no	no	no	yes	no	no	no	no	no	no	smoker	45	no	no	3	no reaction	no verbal reaction	no reaction	other/unclear	yes		no	3mg and more	public			31	52	3	death	braindeath
495	male	single			IV-benefits		10	asystolic	10	30	40	yes	no	no	no	no	no	no	no	no	no	no	yes	never		no	no	3	no reaction	no verbal reaction	no reaction	other/unclear	no		no	3mg and more	at home			30	59	9	death	braindeath		9	death	braindeath
496	male	widowed	3		retired		9	PEA	9	3	12	no	no	no	yes	no	no	no	yes	yes	yes	yes	no	never		yes	no	3	no reaction	no verbal reaction	no reaction	rhythmogen	yes	20	no	no adrenalin	public			35	87	1	death	braindeath		1	death	braindeath
497	male	widowed			retired		0	PEA	0	22	22	yes	yes	yes	no	no	yes	no	no	yes	no	yes	no	ex-smoker	30	no	no	5	no reaction	no verbal reaction	bow-convulsions on pain	other/unclear	no		no	3mg and more	public			27	75	1	death	braindeath		1	death	braindeath
498	female	divorced	1					PEA		30		no	no	no	no	no	no	no	no	no	no	no	no	smoker		no	no	3	no reaction	no verbal reaction	no reaction	KHK	yes		yes	3mg and more	at home			31	76	5	death	braindeath	4	5	death	braindeath
501	male	married/in a relationship	2	diploma/apprenticeship	employed	employed		VF		35		no	yes	no	yes	no	no	yes	yes	no	yes	no	no	smoker	50	yes	yes	3	no reaction	no verbal reaction	no reaction	KHK	yes	33	no	>0 and >3 mg	at home			46	90	1	death	braindeath		1	death	braindeath
502	male	married/in a relationship	1		retired		0	VF	0	35	35	yes	yes	no	no	no	no	no	yes	yes	no	no	no	never		yes	yes	3	no reaction	no verbal reaction	no reaction	KHK	yes	45	no	3mg and more	public			37	69	4	death	braindeath		4	death	braindeath
503	male	single	1	diploma/apprenticeship	employed	employed		VF				yes	yes	no	no	no	no	no	no	no	no	no	no	smoker	7	no	no	3	no reaction	no verbal reaction	no reaction	rhythmogen	yes	50	no	3mg and more	public			32	56	5	no symptoms	good performance		16	no symptoms	good performance
504	male	widowed			retired		0	PEA	0	50	50	yes	yes	yes	yes	no	no	no	no	no	no	no	no			no	no	3	no reaction	no verbal reaction	no reaction	KHK	yes	25	no	3mg and more	public			38	95	1	death	braindeath		1	death	braindeath
505	male	married/in a relationship	2	diploma/apprenticeship	employed	self-employed	0	VF	0	90	90	yes	yes	no	yes	no	no	no	no	no	no	no	no	smoker	40	no	no	5	no reaction	no verbal reaction	bow-convulsions on pain	KHK	yes	20	yes	3mg and more	public			33	81	4	death	braindeath		4	death	braindeath
508	male	married/in a relationship	2		retired		0	VF	0	25	25	yes	yes	no	no	no	no	no	yes	no	no	no	no	never		yes	no	8	on pain	no verbal reaction	aimed pain defence	KHK	no		no	no adrenalin	public			31	69	5	no disability	good performance		16	no disability	good performance
509	male	divorced			employed	employed	0	VF	0	12	12	yes	yes	yes	no	yes	no	no	yes	no	no	no	no	smoker	25	no	yes	15	spontanious	normal conversation	follows orders	rhythmogen	yes	45	no	no adrenalin	public			10	13	3	no symptoms	good performance		7	no symptoms	good performance
510	male	divorced	2		retired			asystolic		10		no	yes	no	no	no	no	no	yes	yes	no	no	yes	ex-smoker	20	no	no	3	no reaction	no verbal reaction	no reaction	KHK	no		no	3mg and more	at home			46	92	1	death	braindeath		1	death	braindeath
511	female	married/in a relationship					0	VF	0	39	39	yes	yes	no	no	no	no	no	yes	no	no	no	no	never		yes	yes	3	no reaction	no verbal reaction	no reaction	KHK	yes	60	no	>0 and >3 mg	at home			30	59	4	moderatly severe disability	moderate disability		17	moderate disability	moderate disability
512	male			diploma/apprenticeship	unemployed			VF		15		no	no	no	no	no	no	no	yes	no	no	no	no	smoker	50	no	yes	3	no reaction	no verbal reaction	no reaction	KHK	no		no	no adrenalin	public			27	57	3	moderatly severe disability	moderate disability		11	slight disability	moderate disability
515	male	single	0	diploma/apprenticeship	employed	employed	5	VF	5	15	20	yes	yes	no	no	yes	no	no	no	no	no	no	no	smoker	7	no	no	6	no reaction	no verbal reaction	unaimed pain defence	rhythmogen	yes	20	no	no adrenalin	at home			26	53	6	no disability	good performance		11	no symptoms	good performance
516	male	married/in a relationship			retired		0	VT	0			yes	yes	no	no	no	no	no	yes	no	no	no	no	smoker	40	yes	yes	5	no reaction	no verbal reaction	bow-convulsions on pain	KHK	no		no	no adrenalin	public			28	59	7	moderatly severe disability	severe disability		18	moderate disability	moderate disability
517	male	married/in a relationship	2		retired		0	VT	0	10	10	yes	yes	yes	no	no	no	no	yes	no	yes	no	no	ex-smoker	20	yes	yes	15	spontanious	normal conversation	follows orders	rhythmogen	no		no	no adrenalin	public			10	27	8	moderatly severe disability	moderate disability		17	no disability	good performance	2
518	male	married/in a relationship	4	diploma/apprenticeship	retired		0	unknown	0			yes	yes	yes	yes	no	no	no	yes	no	no	no	no	never		yes	yes										public					3	moderatly severe disability	moderate disability		7	slight disability	good performance	0
519	male	married/in a relationship	2	university	employed	employed	0	VF	0	30	30	yes	yes	no	no	no	no	no	no	no	no	no	no	never		no	no	3	no reaction	no verbal reaction	no reaction	rhythmogen	yes		no	3mg and more	public			37	66	9	moderatly severe disability	moderate disability		18	moderate disability	moderate disability	3
520	male	single	0	diploma/apprenticeship	retired		0	asystolic	0			yes	yes	yes	no	no	no	no	no	no	no	no	no	smoker	50	no	no	10	spontanious	no verbal reaction	aimed pain defence	other/unclear	no		no	3mg and more	at home			32	73	4	moderatly severe disability	moderate disability		13	moderate disability	good performance
521	male	divorced	0		retired		7	PEA	7	15	22	yes	no	no	yes	no	yes	no	yes	yes	no	yes	yes	smoker		no	no	3	no reaction	no verbal reaction	no reaction	other/unclear	no		no	no adrenalin	at home			40	71	3	death	braindeath		3	death	braindeath
522	male	married/in a relationship	0		retired		0	VF	0	5	5	yes	yes	yes	no	no	no	no	no	no	no	no	no	ex-smoker	3	yes	no	15	spontanious	normal conversation	follows orders	rhythmogen	yes		no	no adrenalin	public			11	26	3	moderatly severe disability	moderate disability		9	slight disability	good performance
526	male	married/in a relationship	0	diploma/apprenticeship	employed		0	VF	0	20	20	yes	yes	no	no	no	no	no	yes	no	no	no	no	never		no	yes	4	on pain	no verbal reaction	no reaction	KHK	no		no	no adrenalin	public			28	55	3	moderatly severe disability	moderate disability		14	no disability	good performance
527	female	divorced	2	school	retired		16	PEA	16	25	41	no	no	no	yes	no	no	no	no	no	no	no	no	smoker		no	no	4	on pain	no verbal reaction	no reaction	other/unclear	yes	50	no	3mg and more	at home			37	83	10	severe disability	coma/vegetative state		10	severe disability	coma/vegetative state
528	female	divorced	1		retired		0	asystolic	0	25	25	yes	yes	no	no	no	yes	no	no	no	no	no	no	smoker		yes	yes	3	no reaction	no verbal reaction	no reaction	other/unclear	yes		no	3mg and more	public			40	75	2	severe disability	coma/vegetative state		2	severe disability	coma/vegetative state
529	male	single	0	school	IV-benefits	employed		asystolic		55		no	yes	no	no	no	no	no	no	no	no	no	yes	never		no	no	3	no reaction	no verbal reaction	no reaction	other/unclear	yes	60	no	3mg and more	public			34	73	2	death	braindeath		2	death	braindeath
530	male	married/in a relationship	0	diploma/apprenticeship	retired		3	PEA	3	10	13	yes	yes	no	yes	yes	yes	no	yes	yes	yes	no	no	ex-smoker	60	yes	no	15	spontanious	normal conversation	follows orders	other/unclear	no		no	>0 and >3 mg	public			21	44	8	death	braindeath		8	death	braindeath
532	female		0		retired			asystolic		31		no	yes	no	no	no	no	no	no	no	no	no	no			no	no	3	no reaction	no verbal reaction	no reaction	other/unclear	no		no	>0 and >3 mg	at home			39	88	1	death	braindeath		1	death	braindeath
533	female	single	1				0	unknown	0	3	3	yes	yes	yes	yes	no	yes	no	yes	yes	yes	yes	no	ex-smoker	30	yes	no	12	on pain	deoriented	follows orders	other/unclear	no		no	>0 and >3 mg	public			23	51	6	moderatly severe disability	moderate disability		22	no disability	good performance
534	female	married/in a relationship	2	diploma/apprenticeship	employed	employed	0	VF	0			yes	yes	no	no	yes	no	no	yes	no	no	no	no	smoker	15	no	yes	15	spontanious	normal conversation	follows orders	rhythmogen	yes	55	no	no adrenalin	public			8	20	3	moderatly severe disability	moderate disability		12	no disability	good performance
536	male	divorced	2				0	PEA	0	25	25	yes	yes	no	yes	no	no	no	yes	yes	no	no	no	never		no	no	3	no reaction	no verbal reaction	no reaction	other/unclear	yes	60	no	3mg and more	public			39	83	4	death	braindeath		4	death	braindeath
537	male	married/in a relationship	0	diploma/apprenticeship	retired		0	VF	0	20	20	yes	yes	no	yes	no	no	no	yes	no	yes	no	no	ex-smoker	50	no	no	9	on pain	no verbal reaction	follows orders	rhythmogen	yes	25	no	3mg and more	public			31	61	8	moderatly severe disability	moderate disability		30	slight disability	good performance	3
538	male	married/in a relationship	2	diploma/apprenticeship	retired		0	VF	0	5	5	yes	yes	yes	no	no	no	no	no	no	no	no	no	never		yes	no	15	spontanious	normal conversation	follows orders	KHK	yes	43	no	no adrenalin	at home			13	28	2	moderate disability	good performance		25	no disability	good performance
539	male	married/in a relationship	2	diploma/apprenticeship	unemployed		0	VF	0	26	26	yes	yes	no	no	no	no	no	yes	yes	no	no	no	never		yes	no	3	no reaction	no verbal reaction	no reaction	KHK	yes		no	>0 and >3 mg	public			27	56	8	moderatly severe disability	severe disability		19	moderate disability	moderate disability
541	male	married/in a relationship	0	diploma/apprenticeship	employed	employed	0	VF	0	15	15	yes	yes	no	no	no	no	no	yes	no	no	no	no	never		no	no	5	no reaction	no verbal reaction	bow-convulsions on pain	rhythmogen	yes	51	no	no adrenalin	public			35	63	4	moderatly severe disability	moderate disability		9	no disability	good performance
542	male	married/in a relationship	0	diploma/apprenticeship	retired		0	unknown	0	25	25	yes	yes	no	no	no	no	no	no	no	yes	no	no	never		no	no	6	no reaction	no verbal reaction	unaimed pain defence	rhythmogen	yes	50	no	no adrenalin	public			33	59	2	moderatly severe disability	moderate disability		14	death	braindeath
543	male	divorced	0		retired		15	PEA	15	5	20	yes	no	no	no	no	no	no	no	no	no	no	no	never		no	no	3	no reaction	no verbal reaction	no reaction	other/unclear	yes		no	no adrenalin	at home			34	80	1	death	braindeath		1	death	braindeath
544	male	married/in a relationship	0	diploma/apprenticeship	retired		0	asystolic	0	11	11	yes	yes	yes	no	no	yes	no	yes	no	yes	no	no	smoker	100	no	no	3	no reaction	no verbal reaction	no reaction	other/unclear	yes		no	3mg and more	at home			31	74	7	severe disability	coma/vegetative state		7	death	braindeath
546	male	married/in a relationship	2	diploma/apprenticeship	retired		0	VF	0	20	20	yes	yes	no	no	no	no	no	yes	no	no	no	no	never		no	no	3	no reaction	no verbal reaction	no reaction	KHK	yes		no	>0 and >3 mg	public			29	67	7	moderate disability	moderate disability		17	no disability	good performance
547	male	married/in a relationship			retired		20	VF	20	10	30	yes	yes	no	no	no	no	no	no	no	no	no	no	never		no	no	3	no reaction	no verbal reaction	no reaction	rhythmogen	yes		no	3mg and more	at home			44	87	1	death	braindeath		1	death	braindeath
549	male	married/in a relationship	1	diploma/apprenticeship	retired		0	asystolic	0	35	35	yes	yes	no	no	no	no	no	yes	no	no	no	no	smoker	30	yes	no	6	no reaction	no verbal reaction	unaimed pain defence	KHK	yes	30	no	>0 and >3 mg	at home			25	58	3	moderatly severe disability	moderate disability		7	slight disability	good performance	0
550	male	divorced	3	diploma/apprenticeship	employed	employed	2	asystolic	2	30	32	yes	no	no	no	no	yes	no	yes	no	no	no	no	ex-smoker	50	no	yes	3	no reaction	no verbal reaction	no reaction	other/unclear	no		no	3mg and more	public			27	59	7	death	braindeath		7	death	braindeath
551	male	single	0	diploma/apprenticeship	employed	employed		VF		4		no	yes	yes	yes	no	no	no	no	no	no	no	no	smoker	70	no	yes	5	no reaction	no verbal reaction	bow-convulsions on pain	KHK	no		no	>0 and >3 mg	at home			24	55	3	moderate disability	moderate disability	0	7	no symptoms	good performance
552	female	married/in a relationship	2		retired			VT		2		no	no	no	no	no	no	no	yes	yes	no	no	no	never		yes	no	10	on adressing	no verbal reaction	follows orders	rhythmogen	yes	25	no	no adrenalin	at home			26	50	5	moderate disability	moderate disability	1	12	moderate disability	moderate disability
554	male	married/in a relationship	1	diploma/apprenticeship	retired		0	VF	0	14	14	yes	yes	no	no	yes	no	no	no	no	no	no	no	never		no	no	3	no reaction	no verbal reaction	no reaction	other/unclear	yes	35	no	>0 and >3 mg	at home			25	43	9	moderatly severe disability	moderate disability	3	13	slight disability	good performance	3
556	male	married/in a relationship	2	diploma/apprenticeship	retired			VF		30		no	yes	no	yes	no	no	no	yes	no	yes	no	no	ex-smoker		yes	no	3	no reaction	no verbal reaction	no reaction	KHK	yes	20	no	3mg and more	public			35	80	4	moderatly severe disability	moderate disability	1	25	no disability	good performance	3
557	male	married/in a relationship	2	diploma/apprenticeship	employed	employed		unknown		10		yes	yes	no	no	no	no	no	yes	no	no	no	no	smoker	25	no	no	3	no reaction	no verbal reaction	no reaction	KHK	no		no	no adrenalin	public			30	58	3	moderatly severe disability	moderate disability	2	8	no symptoms	good performance
558	male	divorced	2	diploma/apprenticeship	employed	employed		VF		10		no	yes	no	no	no	no	no	no	no	no	no	no	never		yes	no	3	no reaction	no verbal reaction	no reaction	KHK	no		no	no adrenalin	public			27	55	12	moderatly severe disability	moderate disability	10	21	slight disability	good performance
559	female	married/in a relationship	2	diploma/apprenticeship	retired		0	VF	0	4	4	yes	yes	yes	no	no	no	no	yes	no	no	no	no	never		yes	no	15	spontanious	normal conversation	follows orders	KHK	yes	46	no	no adrenalin	at home			10	26	1	moderate disability	moderate disability	0	6	no disability	good performance	0
560	male	married/in a relationship			retired		0	unknown	0	20	20	yes	yes	no	no	no	no	no	yes	no	no	yes	no	smoker	60	no	no	7	no reaction	no verbal reaction	aimed pain defence		yes		no	>0 and >3 mg	public			26	53	9	moderate disability	moderate disability	0	16	moderate disability	moderate disability
561	male	married/in a relationship	2	diploma/apprenticeship	employed	self-employed	3	VF	3	24	27	yes	yes	no	no	no	no	no	no	no	no	no	no	smoker		yes	no	3	no reaction	no verbal reaction	no reaction	KHK	no		yes		at home			31	74	14	severe disability	coma/vegetative state	13	16	death	braindeath
562	male			school			0	unknown	0	5	5	yes	yes	no	no	yes	no	no	no	no	no	no	yes	never		no	no	15	spontanious	normal conversation	follows orders	other/unclear	yes	20	no		public			10	26	1	moderate disability	moderate disability	0	2	moderate disability	moderate disability	0
563	male	married/in a relationship					0	VF	0			yes	yes	no	no	no	no	no	no	no	no	no	no			no	no	3	no reaction	no verbal reaction	no reaction	KHK	no		yes	3mg and more	at home			22	55	16	moderatly severe disability	moderate disability	8	27	slight disability	good performance
564	male	married/in a relationship	3		retired		10	VF	10	20	30	no	yes	no	yes	no	no	no	yes	yes	no	no	yes			yes		3	no reaction	no verbal reaction	no reaction	KHK	yes	63	no	3mg and more	public			33	66	6	death	braindeath	6	6	death	braindeath
565	female	widowed	1		retired		0	unknown	0	2	2	yes	yes	yes	no	no	yes	no	no	no	no	yes	yes	smoker	30	no	no	15	spontanious	normal conversation	follows orders	other/unclear	yes	60	no	no adrenalin	at home			16	57	1	moderatly severe disability	moderate disability		10	death	braindeath
566	male	divorced	1		retired		0	VF	0	60	60	yes	yes	no	no	no	no	no	no	no	no	no	yes			no	no	3	no reaction	no verbal reaction	no reaction	rhythmogen	yes		no	3mg and more	public			39	79	1	death	braindeath	1	1	death	braindeath
568	female	married/in a relationship	2		retired		0	PEA	0	20	20	yes	yes	no	no	yes	no	yes	no	no	no	yes	no					6	on pain	no verbal reaction	bow-convulsions on pain	other/unclear	yes		no	>0 and >3 mg	public			35	75	3	death	braindeath	3	3	death	braindeath
569	male	married/in a relationship	1				0	PEA	0	30	30	yes	yes	yes	no	no	no	no	no	no	no	no	no					6	no reaction	no verbal reaction	unaimed pain defence	other/unclear	yes		no	no adrenalin	at home			40	87	6	moderatly severe disability	moderate disability	5	26	no disability	good performance
574	male	married/in a relationship	2	diploma/apprenticeship	retired		5	VF	5	25	30	no	yes	no	no	no	no	no	yes	no	no	no	no	never		no	no	7	no reaction	no verbal reaction	aimed pain defence	KHK	yes		no	3mg and more	at home			18	41	4	moderate disability	moderate disability	0	11	no disability	good performance	3
575	female	married/in a relationship	2		retired		0	unknown	0	50	50	no	yes	no	no	no	no	no	no	no	no	no	no			no	no	3	no reaction	no verbal reaction	no reaction	other/unclear	no		no	>0 and >3 mg	at home			26	63	2	death	braindeath	1	2	death	braindeath
577	male	married/in a relationship			retired		0	PEA	0	20	20	yes	yes	no	yes	no	no	no	no	yes	no	no	no	smoker		no	no	3	no reaction	no verbal reaction	no reaction	KHK	no		no	>0 and >3 mg	public			35	87	16	moderatly severe disability	moderate disability	4	31	moderatly severe disability	moderate disability
579	male	married/in a relationship	1	diploma/apprenticeship	employed	employed	0	asystolic	0	10	10	yes	yes	no	yes	no	no	no	yes	yes	no	no	no	ex-smoker	10	yes	no	15	spontanious	normal conversation	follows orders	other/unclear	yes	65	no	no adrenalin	public			18	43	2	moderate disability	moderate disability	0	18	no symptoms	good performance
581	male	married/in a relationship	1		retired		5	VF	5	10	15	yes	yes	no	yes	no	no	no	yes	no	no	no	no	ex-smoker	20	no	no	3	no reaction	no verbal reaction	no reaction	KHK	no		no	no adrenalin	at home			29	66	5	slight disability	good performance	2	21	no symptoms	good performance	2
582	male	married/in a relationship		diploma/apprenticeship	employed	employed	0	VF	0			yes	yes	no	no	no	no	no	yes	no	no	no	no	never		yes	no	15	spontanious	normal conversation	follows orders	KHK	yes		no	no adrenalin	public			17	39	2	moderate disability	good performance	0	9	no symptoms	good performance	0
583	female	married/in a relationship						unknown		10		yes	no	no	no	no	no	no	no	no	no	no	yes	smoker		no	no	11	spontanious	no verbal reaction	follows orders	other/unclear	yes		no	no adrenalin	at home			20	34	1	no symptoms	good performance	0	12	no symptoms	good performance
584	male	single	0	school	other/unknown		0	asystolic	0	2	2	yes	yes	yes	no	no	no	no	no	no	no	no	no	smoker	48	no	no	3	no reaction	no verbal reaction	no reaction	other/unclear	yes	70	no	>0 and >3 mg	at home			43	75	3	death	braindeath	3	3	death	braindeath
587	male	married/in a relationship	0		retired		15	PEA	15	10	25	yes	no	no	yes	no	yes	no	yes	no	no	yes	yes	ex-smoker	60	no	no	11	spontanious	no verbal reaction	follows orders	other/unclear	no		no	no adrenalin	public			37	62	3	death	braindeath	3	3	death	braindeath
588	male		1		retired		3	VF	3	10	13	yes	no	no	no	no	no	no	no	no	no	no	no			no	no	3	no reaction	no verbal reaction	no reaction	KHK	no		no	no adrenalin	public			36	79	0	death	braindeath	0	0	death	braindeath
589	male	married/in a relationship	1		retired		0	VF	0	12	12	yes	yes	no	yes	yes	no	no	yes	no	no	no	yes	ex-smoker		no	no	3	no reaction	no verbal reaction	no reaction	KHK	yes	25	no	no adrenalin				32	68	1	moderatly severe disability	moderate disability	0	9	moderate disability	moderate disability
590	female	married/in a relationship	1		retired		8	asystolic	8	10	18	no	no	no	no	no	no	yes	yes	no	no	no	yes	never	0	no	no	3	no reaction	no verbal reaction	no reaction	other/unclear	yes	70	no	>0 and >3 mg	at home			41	109	0	death	braindeath	0	0	death	braindeath
591	male	divorced	2	diploma/apprenticeship	retired		0	VF	0	10	10	yes	yes	no	no	no	no	no	no	no	no	no	no	ex-smoker	50	no	yes	8	spontanious	no verbal reaction	bow-convulsions on pain	KHK	yes	56	no	no adrenalin	public			31	62	6	moderatly severe disability	moderate disability	3	16	moderate disability	good performance	4
592	male	married/in a relationship	2	diploma/apprenticeship	retired		0	VF	0	25	25	yes	yes	no	no	no	yes	no	no	no	no	no	no	ex-smoker		no	yes	15	spontanious	normal conversation	follows orders	KHK	yes	40	no	3mg and more	public			20	39	1	moderate disability	moderate disability	0	9	slight disability	good performance	4
594	male	married/in a relationship			retired		0	VF	0	21	21	yes	yes	no	yes	no	no	no	no	no	no	no	no	never	0	no	no	3	no reaction	no verbal reaction	no reaction	KHK	no		no	>0 and >3 mg	public			40	89	15	moderatly severe disability	severe disability	12	17	death	braindeath
595	male	married/in a relationship	2		retired			PEA		20		no	no	no	yes	no	yes	no	no	no	no	yes	no			no	no	3	no reaction	no verbal reaction	no reaction	other/unclear	yes	45	no	3mg and more	IHCA			37	91	6	moderatly severe disability	moderate disability	5	7	death	braindeath
596	male	married/in a relationship			employed	employed	5	VF	5	32	37	yes	yes	no	no	no	no	no	no	no	no	no	no			no	no	6	no reaction	no verbal reaction	unaimed pain defence	KHK	yes	40	no	no adrenalin	public			37	74	7	moderatly severe disability	severe disability	2	11	moderate disability	severe disability
597	male	married/in a relationship	1		retired			VT				yes	yes	no	yes	no	no	no	yes	no	no	no	yes	ex-smoker		yes	no	14	spontanious	deoriented	follows orders	KHK	no		no	no adrenalin	public			25	57	1	moderate disability	good performance	0	10	death	braindeath
598	female		1		retired		10	unknown	0	10	10	yes	yes	yes	no	no	no	no	no	no	no	no	no	never	0	no	no	11	spontanious	no verbal reaction	follows orders	KHK	no		no	>0 and >3 mg	public			31	51	1	moderate disability	good performance	0	15	no symptoms	good performance	4
599	male	married/in a relationship		diploma/apprenticeship	employed	self-employed		PEA		25		yes	yes	no	no	no	no	no	no	no	no	no	no			no	no	3	no reaction	no verbal reaction	no reaction	other/unclear	no		no	3mg and more	at home			44	80	8	death	braindeath	8	8	death	braindeath
600	male	married/in a relationship	1		retired		5	unknown	5	22	27	yes	no	no	yes	no	no	no	yes	no	no	no	yes	never	0	no	no	3	no reaction	no verbal reaction	no reaction	KHK	no		no	3mg and more				37	65	7	moderate disability	good performance	2	14	no disability	good performance	3
603	female	married/in a relationship	2		retired			PEA		40		yes	yes	yes	no	no	yes	no	no	no	no	no	yes	smoker	50	no	no	3	no reaction	no verbal reaction	no reaction	other/unclear	no		no	no adrenalin	public			32	95	0	death	braindeath	0	0	death	braindeath
604	male	married/in a relationship					0	VF	0	10	10	yes	yes	yes	no	no	no	no	yes	no	no	no	no			no	no	14	on adressing	normal conversation	follows orders	KHK	yes	50	no	>0 and >3 mg	at home			17	35	1	no symptoms	good performance	0	5	no symptoms	good performance	0
605	female	single			retired		15	asystolic	15	20	35	yes	no	no	no	no	no	no	yes	yes	no	no	no	smoker		no	no	3	no reaction	no verbal reaction	no reaction	other/unclear	yes		yes	3mg and more	public			42	80	1	death	braindeath	1	1	death	braindeath
606	male	married/in a relationship	1				0	VF	0	110	110	yes	yes	no	no	no	no	no	no	no	no	no	no			no	no	3	no reaction	no verbal reaction	no reaction	other/unclear	yes	15	no	3mg and more	at home			51	82	19	moderatly severe disability	moderate disability	8	19	moderatly severe disability	moderate disability	0
608	male	married/in a relationship	3				4	PEA	4	12	16	yes	yes	no	no	no	no	no	no	no	no	no	no	smoker		no	no	3	no reaction	no verbal reaction	no reaction	other/unclear	yes		no	no adrenalin	at home			44	75	5	death	braindeath	5	5	death	braindeath
609	female	married/in a relationship	3		retired			VF		10		no	yes	no	no	no	no	no	no	no	no	no	no	never	0	yes	no	5	no reaction	no verbal reaction	bow-convulsions on pain	KHK	yes		no	no adrenalin	public			31	63	5	moderatly severe disability	moderate disability	2	5	moderatly severe disability	moderate disability	3
610	female	widowed	2		retired		15	asystolic	15	11	26	no	no	no	yes	no	yes	no	yes	yes	yes	yes	no	smoker	80	no	no	3	no reaction	no verbal reaction	no reaction	other/unclear	no		no	no adrenalin	at home			41	82	1	death	braindeath	1	1	death	braindeath
611	male	married/in a relationship	2	diploma/apprenticeship	retired		0	unknown	0	10	10	yes	yes	no	yes	no	no	no	yes	yes	no	yes	no	ex-smoker		no	no	5	no reaction	no verbal reaction	bow-convulsions on pain	KHK	yes		no	no adrenalin	public			34	72	8	severe disability	severe disability	6	33	moderate disability	moderate disability	15
612	male		2		retired			PEA		15		yes	no	no	yes	no	yes	no	yes	no	no	no	no	ex-smoker	60	yes	no	10	on adressing	no verbal reaction	follows orders	other/unclear	yes	55	no	>0 and >3 mg	at home			38	67	2	slight disability	good performance	1	3	death	braindeath
613	male	divorced	1	diploma/apprenticeship	employed	self-employed	0	VT	0	63	63	yes	yes	no	yes	no	no	no	no	no	no	no	no	smoker		no	no	3	no reaction	no verbal reaction	no reaction	KHK	no		no	3mg and more	public			43	70	4	death	braindeath	4	4	death	braindeath
614	male	widowed	0		retired		0	unknown	0	30	30	yes	yes	yes	no	yes	no	yes	yes	no	no	no	no	smoker		no	no	3	no reaction	no verbal reaction	no reaction	other/unclear	no		no	>0 and >3 mg	at home			41	83	0	death	braindeath	0	0	death	braindeath
615	female	married/in a relationship	2		retired		10	VT	10	8	18	yes	no	no	no	no	no	no	no	no	no	no	no	ex-smoker		no	no	3	no reaction	no verbal reaction	no reaction	KHK	yes		no	no adrenalin	public			33	71	25	severe disability	coma/vegetative state	22	32	severe disability	coma/vegetative state
616	male	married/in a relationship	1		retired		0	VT	0	2	2	yes	yes	yes	no	no	no	no	yes	no	no	no	no	never	0	no	no	15	spontanious	normal conversation	follows orders	KHK	yes	57	no	no adrenalin	IHCA			20	34	2	no symptoms	good performance	0	8	no symptoms	good performance	0
617	male	divorced	0	diploma/apprenticeship	IV-benefits		11	PEA	11	15	26	no	yes	no	yes	no	no	no	no	no	no	yes	no	smoker	42	no	no	3	no reaction	no verbal reaction	no reaction	other/unclear	yes		no	>0 and >3 mg	at home			41	100	1	death	braindeath	0	1	death	braindeath
618	male	married/in a relationship			retired		5	unknown	5	17	22	yes	no	no	yes	no	yes	no	yes	no	no	yes	no			yes	no	3	no reaction	no verbal reaction	no reaction	other/unclear	yes	65	no	>0 and >3 mg	IHCA			39	89	5	death	braindeath	4	5	death	braindeath
619	female	married/in a relationship			retired		5	PEA	5			no	yes	no	no	no	no	no	no	no	no	no	no	never	0	no	no	3	no reaction	no verbal reaction	no reaction	other/unclear	yes		no	>0 and >3 mg	at home			39	86	2	death	braindeath	2	2	death	braindeath
620	male	married/in a relationship	1	diploma/apprenticeship	employed	self-employed		VF		18			yes	no	no	no	no	no	no	no	no	no	no	smoker	25	yes	yes	5	no reaction	no verbal reaction	bow-convulsions on pain	KHK	yes		yes	>0 and >3 mg	at home			28	58	7	death	braindeath	7	7	death	braindeath
621	male	married/in a relationship	2					asystolic		9		no	yes	yes	yes	no	yes	no	yes	no	yes	yes	no	ex-smoker	30	no	no	3	no reaction	no verbal reaction	no reaction	other/unclear	no		no	>0 and >3 mg	IHCA			49	100	1	death	braindeath	1	1	death	braindeath
622	male	married/in a relationship	1		retired		0	VF	0	8	8	yes	yes	yes	no	no	no	no	no	no	no	no	no	smoker	40	no	no	15	spontanious	normal conversation	follows orders	KHK	no		no	no adrenalin	public			12	29	2	no disability	good performance	0	7	no symptoms	good performance	0
623	female	married/in a relationship	1		retired		0	PEA	0	5	5	yes	yes	yes	no	yes	no	no	no	yes	no	no	no			no	no	3	no reaction	no verbal reaction	no reaction	other/unclear	yes	20	no	>0 and >3 mg	public			42	87	3	death	braindeath	3	3	death	braindeath
624	male	married/in a relationship						VF	5	10	15	no	yes	no	no	no	no	no	no	no	no	no	no	smoker		no	no	3	no reaction	no verbal reaction	no reaction	other/unclear	no		no	no adrenalin	at home			27	65	4	moderatly severe disability	moderate disability	2	4	moderatly severe disability	moderate disability	2
626	female	married/in a relationship	2		retired		20	VF	20	22	42	yes	no	no	no	no	no	no	yes	no	no	no	no	never		yes	no	3	no reaction	no verbal reaction	no reaction	rhythmogen	yes	55	no	3mg and more	at home			42	87	1	death	braindeath	1	1	death	braindeath
627	female	married/in a relationship			retired			VF			12	yes	yes	no	no	no	no	no	yes	no	no	no	yes	never	0	no	no	3	no reaction	no verbal reaction	no reaction	other/unclear	yes		no	>0 and >3 mg	at home			44	77	7	death	braindeath	7
628	male	married/in a relationship	1		employed		0	VF	0	2	2	yes	yes	yes	yes	no	no	no	no	no	no	no	no	smoker	30	yes	no	15	spontanious	normal conversation	follows orders	KHK	yes	43	no	no adrenalin	public			2	13	2	moderatly severe disability	good performance	0	4
630	female	married/in a relationship	1		retired		15	VF	15	20	35	no	no	no	yes	no	no	no	yes	no	no	no	no	never	0	no	no	3	no reaction	no verbal reaction	no reaction	KHK	yes	35	no	3mg and more	at home			35	82	5	severe disability	coma/vegetative state	3	5	death	braindeath
638	female	divorced					0	PEA	0	37	37	yes	yes	yes	no	no	no	no	no	no	no	yes	no	never		no	no	9	spontanious	no verbal reaction	unaimed pain defence	other/unclear	yes		yes	3mg and more	public			45	75	3	moderatly severe disability	good performance	3	16	no symptoms	good performance
640	male	married/in a relationship	2	university	employed	employed	0	VF	0	15	15	yes	yes	no	yes	no	no	no	no	no	no	no	no	smoker	20	no	no	4	no reaction	no verbal reaction	stretch-convulsions on pain	KHK	no		no	3mg and more				26	53	4	moderatly severe disability	moderate disability	2	15	slight disability	good performance	3
642	male	married/in a relationship	1		retired			unknown		10		no	yes	no	no	no	no	no	yes	no	no	no	yes	never	0	yes	no	4	no reaction	no verbal reaction	stretch-convulsions on pain	KHK	yes		no	no adrenalin	public			30	58	7	moderatly severe disability	severe disability	5	16	moderate disability	moderate disability	0
644	male	married/in a relationship	1	diploma/apprenticeship	employed	self-employed		VF		5		no	yes	no	yes	no	no	no	yes	no	no	no	no	smoker	50	no	no	3	no reaction	no verbal reaction	no reaction	KHK	yes	40	no	no adrenalin	public			22	56	5	moderatly severe disability	moderate disability	4	5	moderatly severe disability	moderate disability	0
645	male	married/in a relationship	2	university	retired		0	VF	0	30	30	yes	yes	yes	yes	no	no	no	yes	no	no	no	no	ex-smoker	30	no	no	3	no reaction	no verbal reaction	no reaction	KHK	yes	40	no	3mg and more	public			33	63	2	moderatly severe disability	good performance	1	11	slight disability	good performance	3
646	male	married/in a relationship	2	diploma/apprenticeship	employed	employed	0	VF	0	1	1	yes	yes	yes	yes	no	no	no	yes	no	no	no	no	smoker	45	yes	no	15	spontanious	normal conversation	follows orders	KHK	no		no	no adrenalin	at home					2	slight disability	good performance	0	4	no disability	good performance	0
651	female	married/in a relationship	2	diploma/apprenticeship	stay-at-home			VF		5		yes	no	no	no	yes	no	no	yes	yes	yes	yes	yes	never		yes	no	3	no reaction	no verbal reaction	no reaction	other/unclear	yes	30	no	no adrenalin	at home			32	75	4	moderatly severe disability	severe disability	1	15	moderatly severe disability	moderate disability
652	female	married/in a relationship	1		employed	employed	3	VF	3	16	19	no	yes	no	no	no	no	yes	no	yes	no	no	no	smoker		yes	no	14	spontanious	deoriented	follows orders	rhythmogen	yes	55	no	no adrenalin	at home			17	21	5	no disability	good performance	0	6	no disability	good performance	0
653	male	married/in a relationship	2		employed	management	0	VF	0	10	10	yes	yes	yes	yes	no	no	no	no	no	no	no	no	ex-smoker	18	no	no	3	no reaction	no verbal reaction	no reaction	KHK	yes	46	no		IHCA			24	55	2	moderate disability	good performance	0	10	no disability	good performance	4
658	male	married/in a relationship			retired			VF		10		no	yes	yes	yes	no	no	yes	yes	no	yes	no	no	smoker	40	no	no	15	spontanious	normal conversation	follows orders	rhythmogen	yes	40	no	3mg and more	IHCA			17	34	4	moderatly severe disability	good performance	0	14	no disability	good performance	0
659	male	single			employed	employed	0	asystolic	0	15	19	yes	yes	yes	no	no	no	no	yes	no	yes	no	yes			no	no	3	no reaction	no verbal reaction	no reaction	other/unclear	yes	25	no	3mg and more	IHCA			38	81	4	moderate disability	moderate disability	2	11	no symptoms	good performance	0
661	female	married/in a relationship	3		retired		3	VF	3	24	27	yes	yes	no	yes	no	no	no	no	yes	no	no	yes	never		no	no	3	no reaction	no verbal reaction	no reaction	KHK	no		no		at home			30	61	2	moderatly severe disability	good performance	0	10	slight disability	good performance	2
662	male	married/in a relationship	0	diploma/apprenticeship	employed	employed	0	VF	0	5	5	yes	yes	no	yes	no	no	no	yes	no	no	no	no	smoker	60	no	no	15	spontanious	normal conversation	follows orders	KHK	no		no	no adrenalin	public			12	26	2	moderate disability	good performance	0	5	no disability	good performance	0
663	male	married/in a relationship	3				0	asystolic	0	45	45	yes	yes	no	yes	no	no	no	no	no	no	no	no	ex-smoker		no	no	3	no reaction	no verbal reaction	no reaction	KHK	yes		no	3mg and more	public			45	78	2	death	braindeath	2	2	death	braindeath
664	male	married/in a relationship	1		retired		0	VF	0	6	6	yes	yes	no	yes	no	no	no	yes	no	no	no	no	ex-smoker	70	yes	yes	3	no reaction	no verbal reaction	no reaction	KHK	yes	40	no	no adrenalin	public			25	63	4	moderatly severe disability	moderate disability	2	16	slight disability	good performance	3
666	male	single	0	diploma/apprenticeship	employed	employed	0	VF	0	40	40	yes	yes	yes	yes	no	no	no	yes	no	no	no	no	never		no	yes	6	on adressing	unclear sounds	no reaction	KHK	yes		yes	3mg and more	public			35	66	4	moderatly severe disability	severe disability	2	11	slight disability	good performance
669	female	married/in a relationship	0	university	retired			VF		20		yes	yes	no	yes	no	no	no	yes	no	no	no	no	never		no	no	3	no reaction	no verbal reaction	no reaction	KHK	yes	45	no	no adrenalin	at home			36	72	3	death	braindeath	3	3	death	braindeath
670	male	married/in a relationship	0		retired			unknown		5		no	yes	yes	no	yes	no	no	yes	yes	no	no	yes	ex-smoker	25	no	no	15	spontanious	normal conversation	follows orders	other/unclear	yes	55	no	no adrenalin	IHCA			18	36	1	moderate disability	good performance	0	3	death	braindeath
671	female		2				0	unknown	0	5	5	yes	yes	no	no	no	no	no	no	no	no	no	no	never		no	no	3	no reaction	no verbal reaction	no reaction	other/unclear	no		no	no adrenalin	public			23	58	1	moderatly severe disability	moderate disability	0	1	moderatly severe disability	moderate disability	0
673	male	divorced	0	diploma/apprenticeship	retired		0	PEA	0	10	10	yes	yes	yes	no	no	no	no	no	no	no	yes	no	smoker		no	no	3	no reaction	no verbal reaction	no reaction	other/unclear	yes	55	yes	3mg and more	IHCA			46	98	16	moderatly severe disability	moderate disability	6	45	moderate disability	good performance
674	male	married/in a relationship	1	diploma/apprenticeship	employed	self-employed	0	VF	0	10	10	yes	yes	no	yes	no	no	no	no	no	no	no	no	smoker	60	no	yes	6	no reaction	no verbal reaction	follows orders	KHK	no		no	>0 and >3 mg	public			19	35	2	no symptoms	good performance	0	10	no symptoms	good performance	3
675	female	married/in a relationship	3		retired			unknown		10		yes	yes	no	yes	no	no	no	no	yes	no	no	no			no	no	14	spontanious	deoriented	follows orders	KHK	no		no	no adrenalin						1	no symptoms	good performance	0	7	no symptoms	good performance
676	female	single	0	diploma/apprenticeship	retired		0	unknown	0	2	2	yes	yes	yes	no	no	no	no	yes	yes	no	no	no	never		yes	no	14	spontanious	deoriented	follows orders	other/unclear	yes	60	no	no adrenalin	IHCA			23	34	3	no disability	good performance	0	14	no symptoms	good performance	0
677	male	married/in a relationship	2		retired		0	unknown	0	6	6	yes	yes	no	yes	no	no	no	yes	no	no	no	yes	never		no	no	3	no reaction	no verbal reaction	no reaction	KHK	yes	55	no	no adrenalin	public			29	75	2	death	braindeath	1	2	death	braindeath
681	female	married/in a relationship						VF				yes	yes	no	no	no	no	no	yes	no	no	no	no			no	no	3	no reaction	no verbal reaction	no reaction	other/unclear	no		no		at home			37	60	9	moderatly severe disability	severe disability	4	21	moderatly severe disability	moderate disability
684	female	divorced	0	diploma/apprenticeship	employed	employed		asystolic		18		no	no	no	no	no	no	no	no	no	no	no	no	smoker		no	no	3	no reaction	no verbal reaction	no reaction	other/unclear	yes		no	3mg and more	at home			29	61	19	severe disability	coma/vegetative state	18	34	severe disability	coma/vegetative state
685	male	married/in a relationship	2	university	employed		9	VF	9	13	22	no	no	no	yes	no	no	no	no	no	no	no	yes	smoker	25	no	no	4	no reaction	no verbal reaction	stretch-convulsions on pain	KHK	yes	40	no	>0 and >3 mg	at home			28	63	10	severe disability	coma/vegetative state	10	12	death	braindeath
686	female	widowed	3		retired		0	PEA	0	5	5	yes	yes	yes	no	no	no	no	yes	no	yes	no	no	never		no	no	9	on adressing	no verbal reaction	aimed pain defence	other/unclear	no		no	3mg and more	IHCA			23	51	1	no disability	good performance	0	24	no symptoms	good performance
687	male	married/in a relationship	2					unknown		15		yes	yes	no	no	no	no	no	no	no	no	no	no	never		yes	yes	3	no reaction	no verbal reaction	no reaction	KHK	yes	45	no	no adrenalin	public			31	69	5	moderate disability	moderate disability	2	10	no disability	good performance
689	male	married/in a relationship	1		retired		5	VF	5			yes	yes	no	yes	no	yes	no	no	no	no	no	no	smoker	40	no	no	3	no reaction	no verbal reaction	no reaction	KHK	no		no	>0 and >3 mg	at home			36	81	6	severe disability	coma/vegetative state	5	7	death	braindeath
691	female	widowed	2	diploma/apprenticeship	retired		0	PEA	0	10	10	yes	yes	yes	yes	yes	no	no	yes	no	yes	no	yes	ex-smoker	30	yes	yes	3	no reaction	no verbal reaction	no reaction	other/unclear	yes	40	yes	>0 and >3 mg	IHCA			25	73	9	moderatly severe disability	moderate disability	3	30	moderatly severe disability	good performance
692	male	married/in a relationship	1	diploma/apprenticeship	employed	employed	5	VF	5	19	24	yes	no	no	yes	no	no	no	no	no	no	no	no	smoker	60	no	yes	3	no reaction	no verbal reaction	no reaction	KHK	no		no	3mg and more	at home			23	61	13	moderatly severe disability	moderate disability	6	25	no disability	good performance
693	male	married/in a relationship	2	diploma/apprenticeship	unemployed		0	VF	0	15	15	yes	no	no	yes	no	no	no	yes	no	no	no	no	ex-smoker	40	yes	yes	15	spontanious	normal conversation	follows orders	KHK			no	3mg and more	IHCA			9	26	2	slight disability	good performance	0	5	no symptoms	good performance
694	male		1		retired		0	unknown	0	15	15	yes	yes	no	yes	no	no	no	yes	no	no	no	no	never		no	no	3	no reaction	no verbal reaction	no reaction	KHK	yes	65	no	no adrenalin	public			23	60	1	moderatly severe disability	good performance	0	13	no disability	good performance
697	male	married/in a relationship	2	diploma/apprenticeship	employed	employed		VF		35		yes	yes	no	no	no	no	no	no	no	no	no	no	ex-smoker	15	no	no	3	no reaction	no verbal reaction	no reaction	rhythmogen	yes		no	no adrenalin	at home			23	65	10	moderatly severe disability	good performance	4	17	no disability	good performance
698	male	divorced	0	university	employed	self-employed	0	VF	0	20	20	yes	yes	no	yes	no	no	no	no	no	no	no	no	never		yes	no	3	no reaction	no verbal reaction	no reaction	KHK	yes	50	no	no adrenalin	public			31	75	1	no symptoms	good performance	0	8	no symptoms	good performance
699	male	married/in a relationship	3		employed	employed	0	VF	0	4	4	yes	yes	yes	yes	no	no	no	yes	no	yes	no	no	ex-smoker	38	yes	no	5	no reaction	no verbal reaction	bow-convulsions on pain	KHK	yes	40	no	no adrenalin	IHCA			27	58	2	no symptoms	good performance	0	9	no symptoms	good performance
700	male	married/in a relationship	1		retired		0	PEA	0	7	7	yes	yes	yes	yes	yes	no	no	yes	yes	no	no	no	ex-smoker		yes	yes	3	no reaction	no verbal reaction	no reaction	other/unclear	yes	15	no	3mg and more	at home			43	78	4	moderate disability	good performance	3	11	no disability	good performance
704	male	married/in a relationship	1		IV-benefits		0	unknown	0	38	38	yes	yes	yes	no	no	no	no	yes	no	no	no	no			yes	no	3	no reaction	no verbal reaction	no reaction	other/unclear	yes		no		IHCA			25	60	9	death	braindeath	9	9	death	braindeath
[truncated: 195 more columns]
